# Supplementary material for: Liver proteomics unravel the metabolic pathways related to Feed Efficiency in beef cattle
Source: Sci Rep. 2019 Mar 29;9:5364. doi: 10.1038/s41598-019-41813-x (PMC6441086; doi:10.1038/s41598-019-41813-x)
Supplement: Supplementary file 2 — Suplementary tables [file 41598_2019_41813_MOESM2_ESM.xlsx]

## Sheet: Table S1
Table S1. Summary information of mass spectrometry analysis.
Raw file	Experiment	Fraction	Enzyme	Enzyme mode	Use enzyme first search	Variable modifications	Multi modifications	Variable modifications first search	Use variable modifications first search	Requantify	Multiplicity	Max. missed cleavages	LC-MS run type	MS	MS/MS	MS/MS Submitted	MS/MS Submitted (SIL)	MS/MS Submitted (PEAK)	MS/MS Identified	MS/MS Identified (SIL)	MS/MS Identified (PEAK)	MS/MS Identified [%]	MS/MS Identified (SIL) [%]	MS/MS Identified (PEAK) [%]	Peptide Sequences Identified	Peaks	Peaks Sequenced	Peaks Sequenced [%]	Peaks Repeatedly Sequenced	Peaks Repeatedly Sequenced [%]	Isotope Patterns	Isotope Patterns Sequenced	Isotope Patterns Sequenced (z>1)	Isotope Patterns Sequenced [%]	Isotope Patterns Sequenced (z>1) [%]	Isotope Patterns Repeatedly Sequenced	Isotope Patterns Repeatedly Sequenced [%]	Recalibrated	Av. Absolute Mass Deviation [ppm]	Mass Standard Deviation [ppm]	Av. Absolute Mass Deviation [mDa]	Mass Standard Deviation [mDa]
1_1	HFE_1	1	Trypsin/P	Specific	False	Oxidation (M);Acetyl (Protein N-term);Deamidation (NQ)			False	False	1	2	Standard	4595	8793	12166	5420	6746	235	234	1	1.93	4.32	0.01	249	953828	7926	0.83	36	0.45	79652	5095	4846	6.4	7.63	295	5.79	+	0.43667	0.59026	0.30786	0.43706
1_2	HFE_1	1	Trypsin/P	Specific	False	Oxidation (M);Acetyl (Protein N-term);Deamidation (NQ)			False	False	1	2	Standard	4511	8921	12158	5684	6474	231	229	2	1.9	4.03	0.03	264	1028963	8284	0.81	50	0.6	84212	5353	5095	6.36	7.42	298	5.57	+	0.42253	0.56609	0.27941	0.38107
2_1	HFE_2	1	Trypsin/P	Specific	False	Oxidation (M);Acetyl (Protein N-term);Deamidation (NQ)			False	False	1	2	Standard	4355	9470	12804	6136	6668	295	292	3	2.3	4.76	0.04	330	1012579	8735	0.86	70	0.8	85722	5686	5429	6.63	7.74	378	6.65	+	0.39334	0.53888	0.26333	0.36561
2_2	HFE_2	1	Trypsin/P	Specific	False	Oxidation (M);Acetyl (Protein N-term);Deamidation (NQ)			False	False	1	2	Standard	4304	9447	12730	6164	6566	300	299	1	2.36	4.85	0.02	339	1013665	8777	0.87	83	0.95	85155	5709	5464	6.7	7.78	387	6.78	+	0.41032	0.56124	0.28564	0.40883
1_3	HFE_3	1	Trypsin/P	Specific	False	Oxidation (M);Acetyl (Protein N-term);Deamidation (NQ)			False	False	1	2	Standard	4333	9344	12601	6087	6514	280	280	0	2.22	4.6	0	310	981626	8650	0.88	60	0.69	89779	5692	5393	6.34	7.31	338	5.94	+	0.36652	0.49859	0.24694	0.33207
1_4	HFE_3	1	Trypsin/P	Specific	False	Oxidation (M);Acetyl (Protein N-term);Deamidation (NQ)			False	False	1	2	Standard	4384	9237	12537	5937	6600	271	266	5	2.16	4.48	0.08	300	1002844	8547	0.85	78	0.91	89477	5522	5257	6.17	7.16	352	6.37	+	0.3981	0.56484	0.27815	0.41077
2_3	HFE_4	1	Trypsin/P	Specific	False	Oxidation (M);Acetyl (Protein N-term);Deamidation (NQ)			False	False	1	2	Standard	4340	9203	12344	6062	6282	282	282	0	2.28	4.65	0	332	991544	8544	0.86	87	1.02	88798	5619	5355	6.33	7.37	377	6.71	+	0.39771	0.57899	0.27775	0.41554
2_4	HFE_4	1	Trypsin/P	Specific	False	Oxidation (M);Acetyl (Protein N-term);Deamidation (NQ)			False	False	1	2	Standard	4378	9321	12645	5997	6648	296	295	1	2.34	4.92	0.02	333	912302	8579	0.94	68	0.79	79761	5601	5318	7.02	8.24	349	6.23	+	0.43089	0.64253	0.2917	0.43386
1_5	HFE_5	1	Trypsin/P	Specific	False	Oxidation (M);Acetyl (Protein N-term);Deamidation (NQ)			False	False	1	2	Standard	4318	9225	12596	5854	6742	288	287	1	2.29	4.9	0.01	330	914306	8426	0.92	67	0.8	82418	5446	5204	6.61	7.71	358	6.57	+	0.45598	0.71982	0.30875	0.49558
1_6	HFE_5	1	Trypsin/P	Specific	False	Oxidation (M);Acetyl (Protein N-term);Deamidation (NQ)			False	False	1	2	Standard	4492	9012	12314	5710	6604	252	248	4	2.05	4.34	0.06	273	909037	8193	0.9	65	0.79	78795	5315	5052	6.75	7.93	347	6.53	+	0.45573	0.6352	0.31241	0.46969
2_5	HFE_6	1	Trypsin/P	Specific	False	Oxidation (M);Acetyl (Protein N-term);Deamidation (NQ)			False	False	1	2	Standard	4362	9367	12717	6017	6700	260	259	1	2.04	4.3	0.01	311	1014881	8682	0.86	47	0.54	86162	5625	5314	6.53	7.55	357	6.35	+	0.3516	0.5032	0.25198	0.36554
2_6	HFE_6	1	Trypsin/P	Specific	False	Oxidation (M);Acetyl (Protein N-term);Deamidation (NQ)			False	False	1	2	Standard	4388	9065	12232	5898	6334	293	292	1	2.4	4.95	0.02	325	1054148	8448	0.8	49	0.58	94275	5580	5290	5.92	6.85	290	5.2	+	0.42407	0.61853	0.29777	0.44183
1_7	LFE_1	1	Trypsin/P	Specific	False	Oxidation (M);Acetyl (Protein N-term);Deamidation (NQ)			False	False	1	2	Standard	4434	9205	12517	5893	6624	254	250	4	2.03	4.24	0.06	269	1007830	8504	0.84	56	0.66	88011	5508	5260	6.26	7.38	345	6.26	+	0.41035	0.56278	0.29818	0.4209
1_8	LFE_1	1	Trypsin/P	Specific	False	Oxidation (M);Acetyl (Protein N-term);Deamidation (NQ)			False	False	1	2	Standard	4311	9281	12368	6194	6174	286	285	1	2.31	4.6	0.02	307	1012978	8653	0.85	65	0.75	90980	5787	5497	6.36	7.41	355	6.13	+	0.5119	0.74423	0.36297	0.58008
2_7	LFE_2	1	Trypsin/P	Specific	False	Oxidation (M);Acetyl (Protein N-term);Deamidation (NQ)			False	False	1	2	Standard	4326	9285	12471	6099	6372	320	319	1	2.57	5.23	0.02	378	935694	8584	0.92	69	0.8	86533	5699	5434	6.59	7.64	345	6.05	+	0.41012	0.60441	0.28542	0.43341
2_8	LFE_2	1	Trypsin/P	Specific	False	Oxidation (M);Acetyl (Protein N-term);Deamidation (NQ)			False	False	1	2	Standard	4465	9010	12068	5952	6116	291	290	1	2.41	4.87	0.02	316	922057	8274	0.9	63	0.76	80559	5533	5287	6.87	8.01	367	6.63	+	0.44511	0.64083	0.31514	0.4855
1_9	LFE_3	1	Trypsin/P	Specific	False	Oxidation (M);Acetyl (Protein N-term);Deamidation (NQ)			False	False	1	2	Standard	4481	8795	11789	5801	5988	269	269	0	2.28	4.64	0	283	901787	8153	0.9	75	0.92	82122	5386	5117	6.56	7.63	352	6.54	+	0.37259	0.51368	0.26915	0.38798
1_10	LFE_3	1	Trypsin/P	Specific	False	Oxidation (M);Acetyl (Protein N-term);Deamidation (NQ)			False	False	1	2	Standard	4424	9168	12367	5969	6398	310	309	1	2.51	5.18	0.02	322	880293	8472	0.96	57	0.67	78385	5534	5278	7.06	8.29	371	6.7	+	0.39921	0.58028	0.29667	0.45425
2_9	LFE_4	1	Trypsin/P	Specific	False	Oxidation (M);Acetyl (Protein N-term);Deamidation (NQ)			False	False	1	2	Standard	4365	9463	12951	5975	6976	299	298	1	2.31	4.99	0.01	345	972714	8730	0.9	46	0.53	80850	5614	5339	6.94	8.12	327	5.82	+	0.49571	0.73121	0.35158	0.56434
2_10	LFE_4	1	Trypsin/P	Specific	False	Oxidation (M);Acetyl (Protein N-term);Deamidation (NQ)			False	False	1	2	Standard	4413	9238	12400	6076	6324	280	280	0	2.26	4.61	0	312	1012720	8627	0.85	57	0.66	84602	5685	5419	6.72	7.89	341	6	+	0.38695	0.52458	0.27608	0.40087
1_11	LFE_5	1	Trypsin/P	Specific	False	Oxidation (M);Acetyl (Protein N-term);Deamidation (NQ)			False	False	1	2	Standard	4338	8894	11865	5923	5942	255	255	0	2.15	4.31	0	300	902778	8285	0.92	78	0.94	85129	5510	5250	6.47	7.61	355	6.44	+	0.45255	0.67909	0.31993	0.48893
1_12	LFE_5	1	Trypsin/P	Specific	False	Oxidation (M);Acetyl (Protein N-term);Deamidation (NQ)			False	False	1	2	Standard	4284	9498	12951	6045	6906	283	282	1	2.19	4.67	0.01	298	856028	8602	1	81	0.94	76188	5619	5315	7.38	8.62	357	6.35	+	0.49287	0.68615	0.33655	0.48383
2_11	LFE_6	1	Trypsin/P	Specific	False	Oxidation (M);Acetyl (Protein N-term);Deamidation (NQ)			False	False	1	2	Standard	4306	9396	12955	5837	7118	219	217	2	1.69	3.72	0.03	274	903493	8398	0.93	60	0.71	77531	5462	5122	7.04	8.26	328	6.01	+	0.46968	0.64279	0.32069	0.45365
2_12	LFE_6	1	Trypsin/P	Specific	False	Oxidation (M);Acetyl (Protein N-term);Deamidation (NQ)			False	False	1	2	Standard	4329	9292	12727	5857	6870	294	292	2	2.31	4.99	0.03	324	894767	8422	0.94	59	0.7	77569	5468	5175	7.05	8.24	352	6.44	+	0.43948	0.64726	0.30008	0.45381
HFE_1																									422
HFE_2																									556
HFE_3																									478
HFE_4																									553
HFE_5																									497
HFE_6																									529
LFE_4																									526
LFE_5																									484
LFE_6																									493
LFE_1																									477
LFE_2																									569
LFE_3																									483
Total														105236	220930	299273	142587	156686	6643	6609	34	2.22	4.64	0.02	1834	22992862					2012665	133048	126510	6.61	7.72	8321	6.25		0.42614	0.61238	0.29731	0.44499

## Sheet: Table S2
Table S2. Proteins identified by LC-MS / MS analysis in liver samples from Nellore cattle classified for feed efficiency.
Uniprot	Gene	Protein name	Peptides	Unique peptides	Sequence coverage [%]	Mol. weight [kDa]	Q-value	Score	Intensity	MS/MS count	Number of proteins	LFQintensity_HFE_1	LFQintensity_HFE_2	LFQintensity_HFE_3	LFQintensity_HFE_4	LFQintensity_HFE_5	LFQintensity_HFE_6	LFQintensity_LFE_1	LFQintensity_LFE_2	LFQintensity_LFE_3	LFQintensity_LFE_4	LFQintensity_LFE_5	LFQintensity_LFE_6
P61603	HSPE1	10 kDa heat shock protein, mitochondrial	7	7	59.8	10.932	0	175.9	1142200000	12	1	65238000	120170000	62309000	145660000	78159000	113450000	177170000	57721000	115110000	122750000	92508000	124910000
A7YY67;E1BMG9	ALDH1L1	10-formyltetrahydrofolate dehydrogenase;10-formyltetrahydrofolate dehydrogenase	25	24	37.4	98.737	0	323.31	17115000000	103	3	1637800000	1643500000	1301100000	1022400000	1346000000	1340000000	1963200000	1373100000	1778300000	1931800000	1949500000	1411100000
Q8HZJ8	HSD11B1	11 beta-hydroxysteroid dehydrogenase type 1	1	1	5.8	32.309	0	35.803	82995000	3	1	6553100	6901600	6100600	6573100	9571600	7407400	7515500	7512700	8684100	10678000	6250100	6991100
P68250-2;P68250;A0A140T894	YWHAB	Isoform Short of 14-3-3 protein beta/alpha;14-3-3 protein beta/alpha;14-3-3 protein beta/alpha	1	1	5.7	27.849	0	7.1617	5462800	8	3	635630	823080	417520	621170	423510	443480	298730	454120	265000	376870	348430	916130
Q3T001;F1MG20	HSD17B6	17-beta-hydroxysteroid dehydrogenase type 6;17-beta-hydroxysteroid dehydrogenase type 6	3	2	10.4	36.197	0	25.891	679900000	11	2	41317000	80460000	35224000	37687000	49939000	90919000	79440000	110600000	62375000	59508000	82463000	63534000
Q0IIJ8;F1N5J8	DECR1	2,4-dienoyl CoA reductase 1, mitochondrial;2,4-dienoyl-CoA reductase 1	1	1	6.7	35.38	0	20.837	424580000	1	2	32103000	32283000	23696000	141740000	26691000	34353000	31495000	25335000	37508000	28771000	30801000	33609000
M5FHY5	DECR2	2,4-dienoyl CoA reductase 2	1	1	7.5	24.081	0.0022272	6.323	502510000	1	1	53408000	33726000	45784000	39430000	53510000	47051000	50280000	53956000	54308000	41339000	46571000	47752000
A0A088QMV3;Q2KIL9	hsd20b2;LOC508455	20beta-hydroxysteroid dehydrogenase type 2;LOC508455 protein (Fragment)	5	5	19.7	34.755	0	213.77	1178300000	11	2	85225000	94512000	88932000	117850000	73217000	137300000	104900000	104660000	171700000	151430000	129380000	62761000
Q0P5L8	GCAT	2-amino-3-ketobutyrate coenzyme A ligase, mitochondrial	3	3	13.6	45.165	0	62.078	760670000	4	1	47242000	60682000	69059000	64941000	62761000	86526000	73148000	61786000	82423000	91917000	54539000	58039000
F1MVP8;A5PJL6	HACL1	2-hydroxyacyl-CoA lyase 1;HACL1 protein	3	3	6.2	63.577	0	20.68	268160000	2	2	22100000	36131000	26801000	26970000	30667000	26183000	33205000	26014000	0	19239000	12288000	0
Q3T114	HRSP12	2-iminobutanoate/2-iminopropanoate deaminase	2	2	25.5	14.272	0	41.045	434040000	5	1	46805000	36830000	33878000	45138000	29775000	42934000	49711000	25372000	45624000	54073000	54844000	33276000
F1MIY5;A5PJD0	URAD	2-oxo-4-hydroxy-4-carboxy-5-ureidoimidazoline decarboxylase;2-oxo-4-hydroxy-4-carboxy-5-ureidoimidazoline decarboxylase	3	3	23.5	18.929	0	53.056	187700000	4	2	39063000	14742000	11467000	13664000	17282000	10936000	17587000	16078000	15293000	26996000	9012500	11867000
O02691	HSD17B10	3-hydroxyacyl-CoA dehydrogenase type-2	8	8	51.7	27.14	0	323.31	5352300000	52	1	403730000	644080000	467530000	421580000	352420000	456900000	435130000	557670000	743770000	526990000	458760000	524760000
Q0VCA8	HAAO	3-hydroxyanthranilate 3,4-dioxygenase	4	4	18.9	32.493	0	27.104	877140000	6	1	85578000	91775000	70240000	50164000	53864000	75145000	151490000	68371000	74216000	99813000	86257000	56994000
Q2HJD7	HIBADH	3-hydroxyisobutyrate dehydrogenase, mitochondrial	1	1	3	35.41	0.0021739	6.2676	7270100	1	1	963000	0	703710	0	1060400	865920	784270	845560	903600	953860	0	1270300
Q2HJ73;F1MPK4	HIBCH	3-hydroxyisobutyryl-CoA hydrolase, mitochondrial;3-hydroxyisobutyryl-CoA hydrolase, mitochondrial	2	2	6.2	43.349	0	12.809	49350000	1	2	4324000	5819700	4937900	5230000	4435000	4635000	3966300	4266300	3351100	4304700	3434300	5200300
Q3T0R7	ACAA2	3-ketoacyl-CoA thiolase, mitochondrial	14	14	38.8	42.131	0	323.31	7424200000	64	1	591980000	662730000	645860000	678600000	518480000	752560000	417490000	696430000	658700000	605770000	472860000	581150000
Q3T0F4;G5E6M8	RPS10	40S ribosomal protein S10;40S ribosomal protein S10	1	1	5.5	18.898	0.0022936	6.4553	27494000	9	2	2950600	1531100	1673300	2034200	4946600	3439500	1573300	1582400	3101600	1880600	1633400	1263500
Q32PD5;E1BHA5	RPS19	40S ribosomal protein S19;Uncharacterized protein	2	2	13.8	16.06	0	12.159	94217000	2	2	9793000	10230000	10142000	7648300	11158000	9281800	8692600	8563000	7795800	8472600	11011000	8300600
Q2KHT7;E1B7A8	RPS27	40S ribosomal protein S27;40S ribosomal protein S27	1	1	15.5	9.461	0	9.5971	22579000	2	2	2110500	2414500	2996300	3730000	2334100	2644200	1839400	2066800	1221700	0	1904200	2400200
Q56JX6	RPS28	40S ribosomal protein S28	1	1	17.4	7.8409	0.002451	6.7188	159660000	1	1	14916000	0	17185000	9629600	14040000	20299000	17230000	17700000	20617000	17546000	19235000	15590000
Q5EA20	HPD	4-hydroxyphenylpyruvate dioxygenase	9	9	30.3	44.963	0	178.01	7242600000	35	1	699350000	433940000	552030000	467090000	930230000	528130000	991620000	687720000	789840000	610850000	626490000	730110000
Q2KJH9;F1N2L9	ALDH9A1	4-trimethylaminobutyraldehyde dehydrogenase;4-trimethylaminobutyraldehyde dehydrogenase	5	5	13	53.977	0	43.503	1535000000	17	2	109010000	133570000	118350000	120260000	115770000	146260000	181850000	108010000	147460000	165080000	124190000	135510000
Q56K14;E1BCL5	RPLP1	60S acidic ribosomal protein P1;Uncharacterized protein	1	1	14	11.514	0	7.3842	216450000	7	2	19093000	16642000	16713000	16095000	22907000	20777000	0	25248000	55943000	18638000	13514000	20769000
Q3T087	RPL11	60S ribosomal protein L11	1	1	7.9	20.252	0.0025707	6.9365	157900000	2	1	14607000	13058000	9867900	7508600	14439000	13482000	13392000	16260000	21637000	18439000	17309000	20156000
Q58DW5	RPL5	60S ribosomal protein L5	1	1	3.4	34.344	0	7.3248	18144000	4	1	1624000	1898500	1594200	2202800	1813800	2143500	1235100	1517000	1013500	1673100	1644100	2059200
Q0VCX2;F1N614	HSPA5	78 kDa glucose-regulated protein;78 kDa glucose-regulated protein	15	15	33	72.399	0	323.31	7793000000	56	3	665340000	584610000	678080000	803660000	742200000	739390000	716860000	641040000	833810000	688820000	772410000	653160000
Q29RZ0	ACAT1	Acetyl-CoA acetyltransferase, mitochondrial	7	7	20.1	44.889	0	267.77	1706200000	20	1	156450000	86878000	136330000	138100000	149750000	180030000	145090000	164910000	271720000	101460000	133680000	316470000
Q3ZC41	ACAA1	Acetyl-CoA acyltransferase 1	10	10	27.6	44.333	0	323.31	3362300000	60	1	283190000	352240000	257300000	267890000	357530000	324300000	422700000	246580000	367710000	251140000	248490000	320280000
Q1P9Q3;P20004	ACO2	Aconitate hydratase, mitochondrial (Fragment);Aconitate hydratase, mitochondrial	2	2	4.2	78.327	0	56.947	303780000	7	2	28930000	23453000	27247000	29136000	31239000	29412000	30338000	29402000	32635000	25364000	28967000	23941000
A7MBE6	ACSM2A	ACSM2A protein	3	3	5.6	61.568	0	107.63	346920000	4	1	23614000	31894000	22852000	68414000	29708000	26209000	26033000	31278000	23118000	34145000	23703000	45289000
P63258;P60712;F1MRD0	ACTB;ACTG1	Actin, cytoplasmic 2;Actin, cytoplasmic 1;Actin, cytoplasmic 1	11	3	29.9	41.792	0	323.31	30104000000	167	10	3158600000	2706800000	2859400000	2846100000	2464900000	2581700000	2589800000	3015000000	2550300000	2231200000	3065600000	3393900000
Q1LZF6	ACSL5	Acyl-CoA synthetase long-chain family member 5	2	2	3.1	76.027	0	15.836	42469000	4	1	4286100	3863300	4246000	3258000	3873500	3979900	5438000	3667100	3878000	3367400	4662700	1955700
P07107	DBI	Acyl-CoA-binding protein	3	3	27.6	10.044	0	85.872	3267300000	13	1	220850000	293270000	169250000	189830000	347170000	321880000	368940000	147990000	326920000	303100000	469870000	457210000
Q0P5G8;F1MNX2	ACAD11	Acyl-Coenzyme A dehydrogenase family, member 11;Uncharacterized protein	1	1	1.5	87.727	0.0023148	6.4913	69356000	1	2	6939000	7764200	6474300	0	6185100	5210900	6907700	7273000	7552100	7392600	7832200	7685600
Q08D92;F1MN00	ACADL	Acyl-Coenzyme A dehydrogenase, long chain;Uncharacterized protein	2	2	5.3	47.962	0	12.982	258640000	3	2	19460000	14270000	20210000	32637000	14440000	26757000	43360000	15965000	31132000	25782000	36747000	11649000
F1MRF5;A6QPZ7	ACOX2	Acyl-coenzyme A oxidase;Acyl-coenzyme A oxidase	4	4	7.5	76.187	0	24.179	350440000	2	2	33656000	37609000	27469000	38469000	41649000	32321000	29419000	32300000	31689000	27283000	26666000	40086000
Q9BEA2;F1MPP7	ACSM1	Acyl-coenzyme A synthetase ACSM1, mitochondrial;Acyl-coenzyme A synthetase ACSM1, mitochondrial	17	17	41.1	64.922	0	323.31	12072000000	65	2	817180000	1168600000	1021100000	1369900000	886820000	1157400000	853880000	1242800000	1127600000	985400000	867040000	881790000
Q56JW4	APRT	Adenine phosphoribosyltransferase	1	1	7.2	19.537	0	32.407	35945000	5	1	1869700	1537900	1716200	3922900	1241700	5998600	10206000	2662100	943110	4964100	1211600	1347200
Q17R18;F1N468	ADK	Adenosine kinase;Uncharacterized protein	5	5	16.2	38.58	0	34.94	1326700000	6	3	87830000	112890000	160850000	84516000	121190000	99904000	138890000	129920000	174000000	105490000	144370000	142760000
Q3MHL4	AHCY	Adenosylhomocysteinase	13	13	28.7	47.637	0	323.31	11590000000	76	2	1123100000	1016300000	1172300000	1086100000	981670000	948220000	1172300000	975840000	1075500000	1033100000	1107800000	1056900000
P08166-2;P08166	AK2	Isoform AK2B of Adenylate kinase 2, mitochondrial;Adenylate kinase 2, mitochondrial	4	4	16.7	25.633	0	30.933	545840000	9	2	56222000	53052000	51106000	89487000	22959000	73225000	34220000	18614000	26792000	53300000	44215000	32527000
A6QLB7;Q3SYV4	CAP1	Adenylyl cyclase-associated protein;Adenylyl cyclase-associated protein 1	1	1	3.4	51.201	0	7.4687	49870000	1	2	4072400	4554700	5709900	4408200	4065700	4357300	4797800	7288400	4085100	3675700	4963200	3558700
Q2T9S5	ADH1C	ADH1C protein (Fragment)	17	5	46.4	45.97	0	323.31	17384000000	114	1	1670100000	1590900000	1753000000	1294700000	1203700000	1603000000	1352200000	1490600000	1728200000	1712100000	1576900000	1200900000
P02722;Q3ZC05;Q8SQH5;P32007;G3N3W3	SLC25A4;SLC25A5;SLC25A6	ADP/ATP translocase 1;Solute carrier family 25 (Mitochondrial carrier;adenine nucleotide translocator), member 4;ADP/ATP translocase 2;ADP/ATP translocase 3;ADP/ATP translocase 2	4	4	17.1	32.967	0	87.967	139480000	12	7	10351000	11692000	6359300	10767000	7360600	14767000	13290000	12452000	26845000	11353000	12642000	17303000
E1BLC0	AGMAT	Agmatinase	5	5	18.3	38.816	0	77.227	1177700000	10	1	111150000	109670000	89299000	119380000	84796000	107900000	112060000	163160000	141800000	99804000	87489000	69637000
Q3ZCJ2	AKR1A1	Alcohol dehydrogenase [NADP(+)]	3	3	13.8	36.617	0	89.387	995180000	13	1	119200000	86453000	86016000	86499000	93663000	103660000	96474000	67562000	88213000	103520000	102170000	66124000
F1MFZ4;A6QPF3	ADH4	Alcohol dehydrogenase 4 (class II), pi polypeptide;ADH4 protein	7	7	26.1	40.469	0	138.2	2898900000	11	2	186180000	208200000	288400000	175850000	230770000	267280000	301010000	211050000	237920000	392480000	462360000	282180000
Q2KII0;F1MZN9	ADH6	Alcohol dehydrogenase 6 (Class V);Alcohol dehydrogenase 6 (class V)	5	4	17.1	39.846	0	135.1	1749500000	13	2	130380000	103760000	151190000	105490000	118800000	168490000	168390000	125880000	252710000	195650000	211210000	130120000
Q3ZC42	ADH5	Alcohol dehydrogenase class-3	2	2	6.1	39.677	0	15.016	142170000	4	1	14382000	11953000	22433000	11039000	12738000	16576000	16565000	12342000	15057000	13120000	0	3291200
F1N441;A6QR56	ALDH16A1	Aldehyde dehydrogenase family 16 member A1;Aldehyde dehydrogenase family 16 member A1	2	2	4.4	84.314	0	13.851	33730000	2	2	3578400	0	10587000	3953200	4097100	0	3512500	4323300	6808300	0	0	0
Q0P5F9;A0A140T874	ALDH8A1	Aldehyde dehydrogenase family 8 member A1;Aldehyde dehydrogenase family 8 member A1	4	4	12.5	53.362	0	37.517	944100000	7	2	115360000	92202000	65212000	78176000	62424000	73283000	83463000	105200000	79396000	120840000	108690000	61885000
P20000	ALDH2	Aldehyde dehydrogenase, mitochondrial	13	12	26	56.652	0	323.31	4528000000	66	4	392470000	193690000	567470000	317290000	464730000	432840000	290450000	369160000	707460000	505940000	331400000	336740000
F1MRY9;M1ZMP2;P48034	AOX1	Aldehyde oxidase 1;Aldehyde oxidase 1;Aldehyde oxidase 1	6	6	7	147.5	0	48.215	914250000	9	3	42673000	73977000	104610000	79384000	110550000	47270000	111900000	97356000	94488000	64173000	108650000	114470000
E1BBT0	AKR1D1	Aldo-keto reductase family 1 member D1	1	1	6.4	37.51	0	12.265	135530000	1	1	10413000	15533000	11421000	14403000	17332000	9738000	12003000	11932000	10773000	11093000	14359000	14871000
Q5EA79	GALM	Aldose 1-epimerase	2	2	7.9	37.614	0	19.188	295170000	9	1	17292000	28307000	17193000	29268000	28086000	24664000	24128000	15622000	32088000	28740000	20492000	12340000
Q3B7N2;A4ZZF8	ACTN1	Alpha-actinin-1;Alpha-actinin 1	6	1	8.5	102.98	0.0026042	6.9691	26455000	2	2	3924000	3273200	3336000	2128100	0	2480700	8022600	0	2414800	0	1563300	0
A5D7D1	ACTN4	Alpha-actinin-4	10	5	14.4	104.93	0	268.88	1159000000	27	4	110700000	104420000	104420000	126010000	80313000	107820000	92371000	147570000	118390000	101030000	67613000	118640000
Q2KJC9;E1BFG0	ALDH7A1	Alpha-aminoadipic semialdehyde dehydrogenase;Alpha-aminoadipic semialdehyde dehydrogenase	2	2	5.9	58.581	0	12.167	389570000	1	2	38614000	34819000	35024000	41809000	32624000	39908000	37785000	31510000	47274000	39443000	0	39025000
Q9XSJ4;F1MB08	ENO1	Alpha-enolase;Alpha-enolase	16	16	39.9	47.326	0	323.31	5893100000	48	5	482220000	636220000	545090000	532910000	426740000	429460000	595820000	444490000	482810000	543020000	625000000	617740000
P56560;A0A140T837	MAOB	Amine oxidase [flavin-containing] B;Amine oxidase	6	6	17.1	58.42	0	66.084	633630000	10	4	55100000	63351000	55121000	41304000	54171000	67264000	44135000	69131000	67808000	66517000	40925000	62579000
Q3T0V2;F1MR63	ABHD14A;ACY1	Aminoacylase 1;Uncharacterized protein	6	6	16.9	41.753	0	128.04	680050000	13	2	60746000	79274000	47050000	70017000	63460000	65085000	65485000	57520000	39122000	69998000	66631000	60862000
F1MHT1	AGL	Amylo-alpha-1, 6-glucosidase, 4-alpha-glucanotransferase	2	2	1.6	174.08	0	22.305	242190000	1	1	23565000	20925000	24624000	22653000	24721000	23652000	20317000	27561000	23771000	20398000	19475000	16418000
P46193;I6YIV1;F1N650	ANXA1	Annexin A1;Annexin;Annexin	2	2	8.4	38.951	0	13.638	31166000	2	3	3087700	830050	0	0	0	918130	3643100	0	0	3288900	0	12488000
P13214	ANXA4	Annexin A4	10	10	36.7	35.888	0	323.31	2507800000	51	5	179640000	236650000	268830000	206760000	180930000	233010000	279130000	222050000	252870000	196720000	205820000	175610000
P79134	ANXA6	Annexin A6	15	15	31.9	75.907	0	233.23	5314100000	41	2	522950000	440490000	457670000	370770000	439360000	562670000	534280000	486560000	624590000	472480000	567120000	441370000
F6QVC9;A1L5B6;P81287	ANXA5	Annexin;Annexin;Annexin A5	2	2	11.2	36.074	0	19.78	38541000	3	3	590020	2512400	2160700	1545700	1719800	2488800	11580000	1588700	2663100	1305700	2291200	7663400
V6F9A3;P19035	ApoC3;APOC3	Apolipoprotein C-III;Apolipoprotein C-III	1	1	16.7	10.692	0	296.75	417450000	7	2	49364000	34861000	42791000	51194000	47241000	40273000	56192000	29861000	43854000	0	48776000	28947000
E1BJA2	AIFM1	Apoptosis inducing factor mitochondria associated 1	7	7	15.8	66.871	0	52.698	786850000	16	1	74664000	69218000	76296000	79098000	67886000	103800000	62512000	63576000	74318000	59558000	55569000	79506000
Q2KJ64	ARG1	Arginase-1	5	5	20.2	35.009	0	94.653	1721300000	14	1	180800000	148630000	166600000	107770000	170440000	136540000	216150000	136270000	143190000	152160000	156470000	183050000
Q3SZJ0;F1MTV7	ASL	Argininosuccinate lyase;Argininosuccinate lyase	6	6	12.3	52.742	0	72.834	678620000	14	2	83580000	47257000	78773000	42335000	56838000	75409000	66583000	54381000	78219000	35132000	51695000	78157000
P14568	ASS1	Argininosuccinate synthase	10	10	26.7	46.417	0	152.45	4288500000	23	6	466080000	412080000	347930000	304970000	425690000	355600000	447430000	321510000	356580000	447880000	382860000	441070000
Q32KM0	ASGR1	Asialoglycoprotein receptor 1	2	2	10.8	32.369	0	12.641	66653000	2	1	9917100	6916400	4861300	5341100	6429100	5984200	0	6762900	0	3882000	0	7541100
P33097	GOT1	Aspartate aminotransferase, cytoplasmic	7	7	24.5	46.398	0	113.89	1131500000	21	1	94647000	98932000	109910000	98683000	116010000	89632000	158520000	92057000	95155000	103060000	109480000	72156000
P12344;Q862Q8;Q862R2	GOT2	Aspartate aminotransferase, mitochondrial;Similar to aspartate aminotransferase (Fragment);Similar to aspartate aminotransferase (Fragment)	2	2	5.6	47.513	0	16.183	501210000	5	3	34690000	34812000	38546000	37223000	47361000	65666000	51381000	65126000	35417000	33360000	67041000	35205000
G5E626	ABCC6	ATP binding cassette subfamily C member 6	1	1	1.2	164.84	0	7.33	139250000	1	1	13688000	13096000	13437000	11731000	13308000	14779000	13900000	14664000	14548000	11956000	14792000	14150000
P13619	ATP5F1	ATP synthase F(0) complex subunit B1, mitochondrial	1	1	5.9	28.821	0.0061224	6.0553	18252000	1	1	1263800	1619600	1282100	1574400	2188100	2297500	1061000	1693800	2305700	1774400	2920100	1831700
P19483;F1MLB8	ATP5A1	ATP synthase subunit alpha, mitochondrial;ATP synthase subunit alpha	10	10	24.2	59.719	0	323.31	5412000000	34	2	463110000	454450000	533920000	422810000	529940000	467840000	335800000	427620000	513370000	482480000	586470000	486940000
P00829;Q0QEM9	ATP5B	ATP synthase subunit beta, mitochondrial;ATP synthase subunit beta (Fragment)	9	9	22.5	56.283	0	323.31	5408300000	34	2	487110000	480700000	414790000	529470000	391020000	611590000	520150000	382270000	689480000	546720000	440750000	506480000
Q1JP98;P13620	ATP5H	ATP synthase, H+ transporting, mitochondrial F0 complex, subunit d isoform a (Fragment);ATP synthase subunit d, mitochondrial	1	1	10.2	14.031	0.0025189	6.8373	129650000	1	2	12382000	10877000	12545000	13152000	15189000	13970000	10836000	9460000	16369000	14051000	12698000	0
A6QQL2;F1N4U6	BBOX1	BBOX1 protein;Gamma-butyrobetaine hydroxylase 1	1	1	7.7	25.584	0	8.5824	45971000	3	2	3635900	4681600	4143500	2772200	5443600	2357900	5825800	4585600	4748600	4531600	3780200	3698300
Q5E9F1	BCAP31	B-cell receptor-associated protein 31	1	1	5.7	27.901	0.0026667	7.0583	40628000	4	1	4401400	6851400	4502800	5641200	4760100	4540300	0	4683200	2411100	3165300	2886600	0
Q5I597	BHMT	Betaine--homocysteine S-methyltransferase 1	5	5	17.4	44.878	0	48.442	1516800000	11	2	158660000	164870000	151770000	223470000	192490000	179720000	92866000	117320000	172210000	56258000	43883000	122410000
A7MBE8	UPB1	Beta-ureidopropionase 1	5	5	21.1	42.815	0	132.87	628310000	7	1	51339000	63798000	54343000	58103000	37458000	78278000	71660000	57861000	58822000	49132000	65080000	38352000
P62157;F1N6C0;F1MLH6	CALM;CALM1	Calmodulin;Uncharacterized protein;Calmodulin	3	3	39.6	16.837	0	45.326	1555300000	14	4	81525000	221970000	122670000	152310000	135590000	114230000	118260000	76688000	172460000	135940000	181160000	258160000
A7Z066	canx	Calnexin	1	1	2.7	67.775	0	13.842	279500000	2	1	28853000	22408000	21413000	27368000	29778000	27667000	25071000	23127000	32401000	29652000	24524000	21409000
P52193;A5D7J6	CALR	Calreticulin;CALR protein	8	8	24.9	48.038	0	323.31	3633200000	32	2	345130000	376490000	382470000	433020000	319180000	369460000	258210000	382800000	294170000	309040000	283970000	327340000
P00921	CA2	Carbonic anhydrase 2	1	1	8.1	29.113	0.0023419	6.519	242110000	1	1	22025000	20434000	19345000	19577000	18046000	9029200	34402000	43603000	23788000	15308000	20660000	16385000
Q3SZX4	CA3	Carbonic anhydrase 3	6	6	31.9	29.37	0	309.88	2315100000	17	1	124170000	229810000	127210000	303230000	215580000	96947000	185570000	361820000	117230000	286410000	359250000	238410000
Q3SZD7;G1K231	CBR1	Carbonyl reductase [NADPH] 1;Carbonyl reductase [NADPH] 1	9	9	46.6	30.533	0	95.851	1608400000	8	3	79198000	198230000	136010000	176830000	111160000	139410000	104140000	198810000	187700000	201660000	182300000	113710000
Q0VCI3;Q2KJ30;F1MTP2	CES1;LOC508916	Carboxylic ester hydrolase;Carboxylic ester hydrolase;Carboxylic ester hydrolase	5	5	11.9	61.454	0	44.673	1143100000	12	2	87419000	104500000	105060000	92830000	158110000	110420000	99068000	106650000	85688000	124810000	121270000	62571000
Q3T0R6;F1MU22	CES2	Carboxylic ester hydrolase;Carboxylic ester hydrolase	14	14	25.3	61.586	0	323.31	12411000000	89	5	1015000000	887070000	1332100000	1060800000	1208800000	1137900000	933720000	994770000	1277300000	1001800000	1474100000	1022900000
Q2KJB7;F1N1M7	CPT2	Carnitine O-palmitoyltransferase 2, mitochondrial;Carnitine O-palmitoyltransferase 2, mitochondrial	1	1	2.7	74.482	0	9.0243	28205000	1	2	3123900	2368200	2078600	2033100	3068100	3144900	1620400	2669000	3926600	3000800	2931100	1943100
P00432	CAT	Catalase	24	24	51	59.915	0	323.31	76056000000	289	1	6993600000	6930000000	6929500000	6178300000	7233400000	5834000000	8676801000	5979300000	6901300000	6335900000	6516000000	7048900000
A0A0A7NSJ1;P22226;A0A0N4STN1	CATHL1	;Cathelicidin-1;Uncharacterized protein	1	1	11.4	15.942	0	114.05	193290000	3	3	22743000	47290000	14584000	33075000	11814000	10151000	8762100	9705000	15367000	16552000	9810000	7389600
P07688;Q003W4	CATB;CTSB	Cathepsin B;Cathepsin B (Fragment)	2	2	8.4	36.661	0	15.744	262740000	3	2	24419000	26604000	19402000	26997000	26028000	19541000	22153000	23998000	26473000	23898000	23939000	23447000
E1BJH3	CNTRL	Centriolin	1	1	0.5	269.61	0.0020877	6.1223	3695100000	3	1	237480000	0	303460000	426820000	381700000	170620000	359730000	438010000	397740000	0	705340000	813290000
Q9XSA7	CLIC4	Chloride intracellular channel protein 4	1	1	4.7	28.727	0.0020747	6.1192	4808000	2	1	444530	558490	685520	607930	0	484480	0	439760	306680	410530	315810	1291500
F1MPU0;P49951	CLTC	Clathrin heavy chain;Clathrin heavy chain 1	1	1	1	189.94	0.0025445	6.8677	8006600	1	2	846230	969030	905440	698740	691380	716480	691230	752150	533470	605760	552280	686430
A7Z035	CLINT1	Clathrin interactor 1	1	1	2.2	70.521	0.00611	6.0525	14284000	1	1	1235000	1299100	1387400	2008600	1402700	1389800	1118200	1288600	1079700	1338400	1259800	1502400
Q5E9F7;B0JYL8	CFL1	Cofilin-1;Cofilin 1 (Non-muscle)	4	4	40.4	18.518	0	55.699	1010700000	11	3	107460000	74821000	86516000	103460000	87743000	82090000	97450000	82468000	100680000	96220000	122630000	89491000
Q17QL3	CCDC94	Coiled-coil domain containing 94	1	1	4.7	36.839	0.0021978	6.2999	35322000	1	1	5035000	3042700	3750800	4352700	4075800	3374000	0	12514000	2637400	3053900	0	0
E1BB91;G3N126;G3N3E4	COL6A3	Collagen type VI alpha 3 chain;Collagen type VI alpha 3 chain;Collagen type VI alpha 3 chain	2	2	0.8	342.4	0	11.286	48400000	1	3	5297300	3825600	6674900	3133400	4678600	6836400	4281000	5274200	4317100	2670600	3895100	4200800
P23805	CGN1	Conglutinin	1	1	5.1	37.994	0.0020833	6.1199	90973000	2	1	8718400	8738200	6646000	11374000	9629500	9100600	5586700	11369000	5657900	5759600	13039000	8009300
Q5EA61	CKB	Creatine kinase B-type	2	2	7.1	42.719	0	11.767	185920000	2	1	0	15704000	13178000	11700000	18671000	45751000	26855000	0	13356000	10549000	21378000	17252000
A8E652;Q863H6	CYP2C19	CYP2C19 protein;Cytochrome P450 2C (Fragment)	2	1	3.5	55.81	0	18.09	663270000	7	2	61447000	42599000	60349000	69857000	50047000	69966000	55617000	45623000	81270000	43644000	35358000	94719000
P00171	CYB5A	Cytochrome b5	5	5	45.5	15.329	0	273.18	4961000000	8	1	427510000	390970000	449480000	342980000	398360000	454060000	591050000	503250000	484760000	438310000	612120000	529520000
P23004	UQCRC2	Cytochrome b-c1 complex subunit 2, mitochondrial	3	3	10.4	48.148	0	24.921	205010000	1	2	18898000	17512000	18351000	18264000	14197000	32348000	16733000	20691000	17535000	17754000	17582000	18631000
P00129	UQCRB	Cytochrome b-c1 complex subunit 7	2	2	18.9	13.476	0	35.126	70191000	8	1	0	6903600	4696000	8556000	0	6404000	0	4513500	3122300	3462200	0	11147000
P00426	COX5A	Cytochrome c oxidase subunit 5A, mitochondrial	1	1	11.2	16.735	0	7.231	427300000	1	1	40532000	36829000	33940000	41484000	36079000	37831000	41178000	31116000	45436000	44604000	38784000	45392000
Q3T047	CYP3A5	Cytochrome P450, family 3, subfamily A, polypeptide 5	3	2	8.5	57.234	0	46.09	729280000	6	1	64783000	46813000	56677000	64143000	41201000	54302000	68182000	70209000	75643000	142890000	72294000	44726000
Q0VCU1;F1MS05	ACO1	Cytoplasmic aconitate hydratase;Cytoplasmic aconitate hydratase	2	2	3.8	98.203	0	21.401	330040000	5	2	37549000	29664000	28603000	29964000	24073000	34481000	34804000	19807000	27587000	34801000	38584000	27885000
P00727-3;P00727-2;G3N0I4;P00727	LAP3	Isoform 3 of Cytosol aminopeptidase;Isoform 2 of Cytosol aminopeptidase;Cytosol aminopeptidase;Cytosol aminopeptidase	4	4	10.2	53.011	0	218.31	117840000	17	4	7978800	14089000	7858600	13922000	17992000	9331000	9093500	8904400	5897600	13669000	8701700	12018000
Q5EAD2;A0A140T866	PHGDH	D-3-phosphoglycerate dehydrogenase;D-3-phosphoglycerate dehydrogenase	5	5	11.1	56.451	0	53.215	544140000	13	2	40998000	55367000	44520000	30635000	69090000	47174000	50441000	69426000	45623000	62079000	60690000	34453000
A5PK65;A0A0F7RQ40	DDT	D-dopachrome decarboxylase;D-dopachrome tautomerase	3	3	24.6	12.877	0	30.299	1082200000	15	2	119190000	79820000	94193000	109270000	79810000	91044000	118550000	89483000	120090000	102470000	132760000	101430000
Q24K14	DHRS7	Dehydrogenase/reductase (SDR family) member 7	7	7	21.5	38.15	0	323.31	8613800000	71	1	687940000	699410000	687930000	607450000	866190000	868000000	803420000	718870000	795350000	657170000	673090000	913770000
Q8SPU8;F1MZD5	DHRS4	Dehydrogenase/reductase SDR family member 4;Dehydrogenase/reductase SDR family member 4	7	7	21.9	29.44	0	323.31	1031900000	32	2	97376000	123940000	68305000	115440000	97565000	108260000	80044000	102990000	61586000	108820000	64440000	71946000
A7YWE4	ALDH4A1	Delta-1-pyrroline-5-carboxylate dehydrogenase, mitochondrial	5	5	12.3	61.495	0	252.46	641390000	10	1	67758000	72357000	47480000	62452000	50599000	65258000	61367000	76534000	46310000	53162000	54929000	51554000
Q58DK5;Q2KIL3	ALAD	Delta-aminolevulinic acid dehydratase;Delta-aminolevulinic acid dehydratase	3	3	11.9	36.081	0	65.199	1172700000	5	2	123080000	133400000	99879000	104260000	102390000	107890000	39712000	113860000	101640000	122340000	166690000	100770000
P52898		Dihydrodiol dehydrogenase 3	10	3	40.2	36.784	0	323.31	10126000000	67	2	901050000	908330000	885160000	901240000	793820000	816140000	867060000	785240000	1051700000	1124100000	931270000	1199200000
P00376;A0A140T872	DHFR	Dihydrofolate reductase;Dihydrofolate reductase	1	1	8.6	21.604	0.002457	6.7261	201160000	1	2	22367000	15753000	16270000	16637000	18396000	15690000	23216000	16902000	16758000	18893000	20721000	18781000
E1BFN6	DPYS	Dihydropyrimidinase	9	9	19	56.303	0	274.2	1243600000	9	3	131210000	120520000	60577000	134530000	115080000	74808000	124970000	56105000	126440000	145540000	186380000	107270000
Q8HYJ9;Q3SZW0	FMO3	Dimethylaniline monooxygenase [N-oxide-forming] 3;Flavin-containing monooxygenase	4	4	8.8	60.092	0	26.187	491000000	6	5	39185000	35560000	48957000	34087000	46234000	50447000	50197000	48885000	53965000	53785000	65522000	44449000
Q2NL38;F1MTT7	DCI;ECI1	Dodecenoyl-Coenzyme A delta isomerase (3,2 trans-enoyl-Coenzyme A isomerase);3,2-trans-enoyl-CoA isomerase, mitochondrial	2	2	5.9	33.144	0	213.46	137450000	2	2	15572000	36440000	9493400	0	14697000	11786000	0	0	13231000	17091000	0	19118000
F1MWR3	ETFA	Electron transfer flavoprotein subunit alpha, mitochondrial	3	1	14.4	34.957	0	31.773	604290000	9	1	59690000	46783000	57307000	58925000	58854000	62297000	48564000	51775000	60698000	71631000	72172000	39497000
Q2TBV3	ETFB	Electron transfer flavoprotein subunit beta	2	2	9	27.699	0	12.522	546120000	3	1	50360000	69110000	48030000	51775000	45225000	55049000	63191000	46926000	43755000	44698000	45639000	39543000
Q2KIG0	ETFDH	Electron transfer flavoprotein-ubiquinone oxidoreductase, mitochondrial	2	2	3.7	68.611	0	12.687	98449000	2	1	8557000	9401700	9697900	9828000	8691200	9573700	9287300	11075000	8140100	8815300	9209900	7466200
P68103;E1B9F6;O18787;G3N0P6;Q862L7;E1BED8;E1BPF4;G3N2F0;Q32PH8;E1B7J1	EEF1A1;EEF1A2	Elongation factor 1-alpha 1;Elongation factor 1-alpha;Elongation factor 1 alpha (Fragment);Uncharacterized protein;Similar to elongation factor 1 alpha (Fragment);Uncharacterized protein;Uncharacterized protein;Elongation factor 1-alpha;Elongation	6	6	16	50.14	0	155.05	2302700000	30	13	229420000	237590000	172770000	262340000	212240000	248870000	187940000	242930000	147530000	182550000	233660000	207100000
Q3SYU2	EEF2	Elongation factor 2	1	1	1.9	95.367	0	14.532	151620000	4	1	14288000	18333000	17799000	16112000	15921000	19508000	15100000	14200000	16666000	13436000	0	0
P81623	ERP29	Endoplasmic reticulum resident protein 29	3	3	20.2	28.806	0	20.649	455420000	4	1	48254000	30526000	39461000	52183000	76685000	48626000	33903000	23928000	44340000	36492000	34623000	32005000
Q95M18	HSP90B1	Endoplasmin	11	11	12.6	92.426	0	166.15	2178200000	29	2	204420000	238520000	189710000	240740000	207640000	223340000	164790000	212440000	131040000	196030000	181870000	239920000
F6PRB5;Q3T172;Q5EBY8	ECH1	Enoyl-CoA hydratase 1;ECH1 protein (Fragment);ECH1-like protein (Fragment)	3	3	11	36.041	0	18.967	449140000	4	3	43136000	41908000	38739000	46772000	34300000	36076000	29895000	50562000	43598000	46120000	43172000	36676000
E1BMH4;Q3T0W1	EHHADH	Enoyl-CoA hydratase and 3-hydroxyacyl CoA dehydrogenase;Enoyl-CoA hydratase and 3-hydroxyacyl CoA dehydrogenase	6	6	12.2	79.7	0	52.91	650660000	17	2	39102000	54236000	73237000	37764000	43028000	70281000	60632000	66830000	49857000	100290000	39250000	17557000
Q58DM8;Q95KZ6	ECH;ECHS1	Enoyl-CoA hydratase, mitochondrial;Enoyl-CoA hydratase (Fragment)	6	6	25.2	31.243	0	323.31	7537100000	45	2	1117000000	602430000	555310000	589340000	557070000	856950000	426140000	628490000	791540000	558360000	732160000	678740000
Q3ZCJ6	EPHX1	Epoxide hydrolase	8	8	14	52.197	0	297.52	7334800000	20	1	625970000	833720000	942400000	551340000	647470000	659650000	589920000	717730000	686900000	625310000	669820000	432980000
Q17QK4;F6QS88	EPHX2	Epoxide hydrolase 2, cytoplasmic;Epoxide hydrolase 2	2	2	4.1	62.69	0	27	215280000	4	2	19873000	12941000	18367000	18650000	21577000	21416000	24526000	15107000	29527000	23676000	22600000	14739000
Q2HJH3		Ester hydrolase C11orf54 homolog	1	1	5.4	35.155	0.0060606	6.0407	128370000	2	1	12128000	11559000	7860000	14491000	27697000	6269100	12269000	7164200	14628000	14466000	1648100	10609000
L7R5X3;A5D989;L7R4Y6	eef1d;EEF1D	Eukaryotic translation elongation factor 1 delta transcript variant 1;Elongation factor 1-delta;Eukaryotic translation elongation factor 1 delta transcript variant 2	1	1	8.6	31.141	0	17.035	178900000	2	3	18123000	17411000	17830000	18945000	13782000	19328000	18762000	16167000	15016000	11114000	15815000	16668000
A4FUA8;Q5E997	CAPZA1;CAPZA2	F-actin-capping protein subunit alpha-1;F-actin-capping protein subunit alpha-2	2	2	8.7	32.931	0	13.618	210950000	2	2	18396000	12185000	20329000	22865000	20774000	23911000	20426000	22268000	21893000	17008000	17785000	20929000
P80425;G3MXK2	FABP1	Fatty acid-binding protein, liver;Fatty acid-binding protein, liver	8	8	58.3	14.227	0	160.5	5745100000	29	2	724990000	441600000	389640000	638030000	521970000	495600000	401760000	378640000	456580000	555970000	931660000	519200000
O46415	FTL	Ferritin light chain	1	1	8.6	19.987	0	133.15	205850000	8	1	5018600	0	13689000	8757100	9037000	41955000	32809000	5867500	33654000	47143000	9631700	12970000
Q3SZZ9;F1MGU7;P12799	FGG	FGG protein;Fibrinogen gamma-B chain;Fibrinogen gamma-B chain	4	4	17.5	49.166	0	85.358	1129700000	10	3	96034000	101350000	153310000	132150000	94749000	69746000	90568000	133220000	96991000	129840000	76655000	89248000
G3X7S1;A6QPL2	FNDC4	Fibronectin type III domain-containing protein 4;Fibronectin type III domain-containing protein 4	1	1	8.4	17.006	1	-2	8444700	1	2	838640	858060	655070	869330	761010	757030	680200	766540	646300	845290	812240	1123500
Q9MZ31;Q95KV5;Q71U44;B8Y9T0;B8Y9S9;P07589;G5E5A9	FN;FN1	Fibronectin variable region (Fragment);Fibronectin (Fragment);Fibronectin (Fragment);Cumulus cell-specific fibronectin 1 transcript variant;Embryo-specific fibronectin 1 transcript variant;Fibronectin;Fibronectin	1	1	8.1	20.377	0	10.053	76436000	3	7	7608300	5435000	10053000	8347000	0	6638900	5659200	10068000	0	7160500	8711400	22258000
P52556	BLVRB	Flavin reductase (NADPH)	2	2	10.7	22.132	0	24.257	256110000	5	1	23202000	16965000	18400000	24617000	21232000	24578000	25220000	17609000	36211000	24168000	38585000	20795000
G5E5R0	FMO1	Flavin-containing monooxygenase	4	4	8.3	59.907	0	44.701	938790000	2	1	80642000	87650000	80312000	74041000	131020000	63539000	62917000	181180000	61589000	56120000	64852000	107730000
Q3SZB7;B2KJ42	FBP1	Fructose-1,6-bisphosphatase 1;Fructose-1,6-bisphosphatase 1	5	5	21.9	36.728	0	294.51	2211000000	15	3	268160000	167150000	243960000	267840000	188380000	255520000	142530000	192010000	212290000	201070000	149290000	169340000
A6QLL8	ALDOA	Fructose-bisphosphate aldolase	2	2	6.9	39.436	0	12.028	41997000	1	1	6128100	0	4967900	7115800	0	5624000	0	5344700	6657700	0	5880200	6309900
Q3T0S5;A5PK73	ALDOB	Fructose-bisphosphate aldolase B;Fructose-bisphosphate aldolase	11	11	30.2	39.543	0	323.31	16089000000	35	3	1542700000	1339000000	1214000000	1043200000	1434900000	1391200000	1812000000	1292000000	1444600000	1584800000	1991000000	1535700000
Q148D3	FH	Fumarate hydratase	1	1	2.7	54.69	0.0023364	6.5114	82314000	4	1	0	11905000	11150000	13465000	8762000	15576000	0	8143800	12180000	0	9982000	9094900
F1MYZ7;A5PKH3	FAH	Fumarylacetoacetase;Fumarylacetoacetase	5	5	12.6	46.121	0	150.92	1156800000	12	3	83786000	51896000	69281000	67487000	82990000	90778000	96859000	84601000	134180000	253510000	113540000	91847000
Q2KIB0;F1MLX0	FAHD2;FAHD2A	Fumarylacetoacetate hydrolase domain-containing protein 2;Uncharacterized protein	1	1	4.8	34.556	0	7.3009	77976000	3	2	7354400	7415900	6304400	7495500	0	9311000	11073000	5781800	10320000	5155300	7919800	9813200
G1K1R6;A6H768	GALK1	Galactokinase;Galactokinase	2	2	3.1	42.242	0	13.323	41282000	2	2	5215600	5105400	4520300	5506600	4861700	3824900	0	5253000	3230100	0	4106200	5200200
P11116;Q862G9	LGALS1	Galectin-1;Galectin (Fragment)	3	3	32.6	14.744	0	24.119	122760000	4	3	9605500	10310000	10782000	9312100	10716000	10843000	7270600	13857000	22266000	9994500	12062000	18837000
A6QNJ8;F1N6Y1	GANAB	GANAB protein (Fragment);Glucosidase II alpha subunit	1	1	2.2	109.08	0	9.6623	87760000	1	2	9547100	10777000	10105000	8920600	9204000	0	8402700	6299500	12254000	10819000	4330300	0
Q28034	PRKCSH	Glucosidase 2 subunit beta	2	2	3.9	60.151	0	16.117	181100000	1	1	0	17779000	20193000	20509000	14232000	16827000	18387000	16273000	19911000	17995000	15401000	15642000
Q2KHZ8;F1N1D5	GBA	Glucosylceramidase;Glucosylceramidase	1	1	3	59.854	0	7.3856	25275000	1	2	3450300	3026800	3136800	2255800	0	4951000	3485500	2314300	0	2804300	0	0
A0A140T871;P00366	GLUD1	Glutamate dehydrogenase 1, mitochondrial;Glutamate dehydrogenase 1, mitochondrial	13	13	29.1	61.631	0	323.31	14635000000	50	2	1103200000	1093200000	1426300000	1456900000	1368800000	1240900000	1209400000	1864700000	1729800000	1217600000	1100800000	1668600000
P15103	GLUL	Glutamine synthetase	1	1	5.4	42.031	0	7.4777	71050000	2	1	8597900	7807000	7645500	15025000	6325100	0	10668000	11202000	11844000	0	0	0
Q2KHZ9	GCDH	Glutaryl-CoA dehydrogenase, mitochondrial	1	1	2.7	48.471	0.0026596	7.0418	83970000	1	1	10357000	9149800	10125000	8478800	10709000	11017000	11275000	0	10817000	8589400	0	0
A5PJE0;F1MX44	GSTA5	Glutathione S-transferase;Glutathione S-transferase	7	3	21.2	25.393	0	52.319	295290000	24	2	33427000	47862000	21895000	33583000	45267000	24389000	15432000	32654000	6008600	7337500	15444000	46252000
O18879;E1BGC0	GSTA2	Glutathione S-transferase A2;Glutathione S-transferase A2	11	4	33.6	25.717	0	323.31	2881700000	23	2	344770000	239870000	328130000	151890000	417340000	298930000	165020000	198200000	176710000	237980000	222220000	450000000
Q0VCS8	GSTT3	Glutathione S-transferase, theta 3	2	2	10	27.276	0	14.035	434120000	13	1	100460000	30562000	30114000	51944000	47864000	48694000	43246000	33052000	49756000	0	36384000	21568000
A0A140T854;Q28035	GSTA1	Glutathione S-transferase;Glutathione S-transferase A1	12	4	41.9	25.424	0	323.31	18102000000	88	5	1917400000	1591200000	1074100000	1825000000	1877400000	1350800000	1386500000	1395300000	701360000	906910000	1415000000	1583000000
Q2KIM6;F6RQK3	GSTZ1	Glutathione transferase zeta 1;Uncharacterized protein	4	4	22.1	24.112	0	34.249	1048600000	14	2	121720000	117600000	93361000	75347000	67655000	130730000	220120000	62475000	71281000	52384000	76267000	61028000
P10096;Q0QES8;Q712W6;Q862P5;Q862S2	GAPDH	Glyceraldehyde-3-phosphate dehydrogenase;Glyceraldehyde-3-phosphate dehydrogenase (Fragment);Glyceraldehyde 3-phosphate dehydrogenase (Fragment);Similar to glyceraldehyde 3-phosphate dehydrogenase (Fragment);Similar to glyceraldehyde 3-phosphate dehydr	8	8	28.5	35.868	0	323.31	10791000000	58	12	1033000000	1135400000	1077400000	972290000	820750000	1030000000	1169600000	952600000	859160000	836260000	1024100000	894540000
Q5EA88	GPD1	Glycerol-3-phosphate dehydrogenase [NAD(+)], cytoplasmic	2	2	6.6	37.647	0	15.009	636110000	6	1	65497000	71634000	65668000	45903000	55286000	59778000	68682000	46619000	61201000	66030000	58616000	29641000
Q2HJ74;Q6IU05	GATM	Glycine amidinotransferase, mitochondrial;L-arginine:glycine amidinotransferase (Fragment)	10	10	27.9	48.357	0	323.31	2612500000	57	2	249760000	274220000	278760000	115960000	333690000	352110000	220330000	298030000	265690000	216520000	131070000	179780000
Q2KIR7;F1MTZ7	GLYAT	Glycine N-acyltransferase;Glycine N-acyltransferase	5	5	16.3	33.907	0	158.12	2343800000	14	2	166610000	316310000	138890000	116560000	220930000	235490000	202340000	265400000	217450000	198930000	166270000	137890000
Q0VCM4	PYGL	Glycogen phosphorylase, liver form	21	21	28.3	97.455	0	323.31	5825400000	67	6	557160000	360750000	569080000	499560000	543670000	521430000	495520000	524890000	676140000	671120000	460400000	455010000
F1MB84	GRHPR	Glyoxylate and hydroxypyruvate reductase	4	4	15.5	35.769	0	35.261	175090000	11	1	22083000	23094000	16995000	20503000	15033000	13766000	15871000	16297000	10467000	12330000	16231000	15004000
Q95MD9;Q3ZBD1;Q2HJH2;A1L528	RAB1A;RAB1B	GTP binding protein Rab1a (Fragment);RAB1A, member RAS oncogene family;Ras-related protein Rab-1B;RAB1A, member RAS oncogene family	1	1	17	9.7249	0	7.7552	106770000	3	4	10167000	12716000	6736800	7589500	8066100	8927100	8266000	13292000	19206000	9514100	7434500	6316200
Q2TBQ3	GAMT	Guanidinoacetate N-methyltransferase	2	2	7.2	26.61	0	21.872	585090000	1	1	0	63628000	61917000	65803000	66703000	61570000	61640000	51694000	0	65419000	60573000	20259000
P62871	GNB1	Guanine nucleotide-binding protein G(I)/G(S)/G(T) subunit beta-1	1	1	5.3	37.377	0	18.123	79719000	1	1	5652500	9639800	8923200	8675400	8333100	12965000	10246000	7343400	8193500	0	5640900	0
Q3SZ00;O62831;O62828	HADHA	HADHA protein;Gastrin Binding Protein-like (Fragment);FGF-2 binding protein	3	3	5.5	83.248	0	57.846	204050000	8	3	27838000	16888000	19739000	14313000	20039000	30775000	16911000	10870000	13011000	15684000	18144000	18853000
Q08E18;Q9XSK7;G3X6L4	HDGF	HDGF protein;Hepatoma-derived growth factor;Hepatoma-derived growth factor	1	1	7.1	26.56	0.0025381	6.8554	72473000	1	3	8131500	5944400	6073500	6186400	6000700	6276300	5861600	4265300	5702900	12774000	5028700	5020000
A0A088Q0A9;F1MUZ9;P31081	HSPD1	;60 kDa heat shock protein, mitochondrial;60 kDa heat shock protein, mitochondrial	14	14	31.3	56.634	0	323.31	2606800000	47	5	256690000	215610000	222540000	296430000	198330000	307350000	157910000	230820000	278360000	207090000	247270000	280950000
Q27975;Q27965;K9ZTJ2;K9ZRL4;H2DGR0;E5D618;E5D616;E5D621;E5D620;E5D619;K8FK38;K8FBG2	HSP70;HSP70-2;HSPA1A;HSPA1B	Heat shock 70 kDa protein 1A;Heat shock 70 kDa protein 1B;;;;;;;;;Heat Shock Protein 70 (Fragment);	6	4	12.2	70.258	0	193.03	1741500000	18	20	186130000	169380000	185950000	167910000	188870000	169390000	106070000	127790000	154200000	132660000	153070000	129630000
P19120;A8KC76;P34933;A7E3Q2	HSPA2;HSPA8	Heat shock cognate 71 kDa protein;HSPA8 protein (Fragment);Heat shock-related 70 kDa protein 2;Heat shock 70kDa protein 1A	4	3	7.4	71.24	0	323.31	600420000	12	4	38082000	48709000	48704000	53528000	44049000	57864000	59625000	56051000	65214000	63648000	61266000	62489000
Q3T149;E9RHW1;A0A1C9EIX0;A0A1C9EIV9;A0A1C9EIX6;A0A1C9EIX3;E1BEL7;A0A1C9EIV5;G3X7S2;Q58DP7	HSPB1	Heat shock protein beta-1;Heat shock 27kDa protein 1;;;Heat shock protein family B member 1 variant 2;Heat shock protein family B member 1 variant 1;Heat shock protein beta-1;;Heat shock protein beta-1;Heat shock 27kDa protein 1	15	4	86.1	22.393	0	323.31	11290000000	110	10	1207600000	818240000	763290000	1099100000	839070000	890480000	1377800000	1029800000	940810000	1090600000	1327000000	1097800000
F1MWU9	HSPA6	Heat shock protein family A (Hsp70) member 6	2	1	4.2	70.955	0.0025974	6.9648	116760000	2	1	15963000	17328000	0	19781000	18181000	0	13883000	16766000	9164100	0	14419000	6152600
Q76LV2;A0A088Q0F1	HSP90AA1	Heat shock protein HSP 90-alpha;	6	4	11.2	84.73	0	217.86	2022000000	19	5	187970000	180260000	172080000	196810000	206710000	213640000	151080000	189910000	199200000	167510000	194010000	207220000
Q148C9;G5E6G2	HEBP1	Heme-binding protein 1;Uncharacterized protein	3	3	22.5	21.23	0	45.008	1677700000	5	2	148700000	80577000	185400000	200530000	148250000	169290000	168750000	127810000	160320000	169160000	188460000	138260000
Q3ZC44	HNRNPAB	Heterogeneous nuclear ribonucleoprotein A/B	1	1	2.8	30.653	0.00998	5.9821	5750600	1	1	884760	825440	904420	0	0	886710	897760	0	714390	830560	0	0
A5D9H5;A6H6Y0	HNRNPD;HNRPD	Heterogeneous nuclear ribonucleoprotein D;HNRNPD protein	1	1	4.6	32.848	0.0025907	6.9596	161370000	3	2	12168000	12687000	15333000	17787000	13153000	17428000	16660000	13382000	17801000	14509000	15448000	14897000
Q5E9J1;E1BF20	HNRNPF;HNRNPH1	Heterogeneous nuclear ribonucleoprotein F;Uncharacterized protein	1	1	4.1	45.688	0.0026247	6.9893	88219000	1	2	7687100	9318900	6934700	7723500	6913400	9833500	8693000	6752000	8478700	8444100	7855600	8846000
Q3T0D0	HNRNPK	Heterogeneous nuclear ribonucleoprotein K	1	1	3.7	51.019	0	323.31	222480000	5	1	20377000	19987000	19656000	19934000	19864000	22016000	21426000	20818000	21027000	21827000	16361000	24483000
Q2HJ60	HNRNPA2B1	Heterogeneous nuclear ribonucleoproteins A2/B1	2	2	8.2	36.006	0	16.206	134960000	6	1	10704000	13422000	9344100	15347000	10487000	13291000	15655000	10253000	18029000	9905000	10333000	9942300
F1MM13;Q0P587	H6PD	Hexose-6-phosphate dehydrogenase/glucose 1-dehydrogenase;H6PD protein (Fragment)	2	2	3.4	88.978	0	14.279	86961000	2	2	9261400	7784700	10383000	7999600	7449500	6594700	8057700	11170000	8342100	9837800	11291000	8256800
A5PK20;P02253;G3N131;G3MWV5;A7MAZ5	HIST1H1A;HIST1H1C;HIST1H1D;HIST1H1E	HIST1H1E protein;Histone H1.2;Histone H1.1;Histone cluster 1 H1 family member e;Histone H1.3	4	4	11.9	21.35	0	27.484	594920000	10	5	49647000	43770000	75099000	70897000	53142000	68426000	46741000	38983000	49772000	54467000	43200000	53238000
Q8SQ21	HINT2	Histidine triad nucleotide-binding protein 2, mitochondrial	2	2	21.5	17.147	0	13.055	248020000	5	1	35366000	17976000	22367000	31997000	20091000	17986000	22230000	13708000	24765000	23621000	20862000	24349000
Q3ZBX9;A1A4R1;P0C0S9;F2Z4I6;F2Z4G5;A0A0A0MPA2;G8JL00;F2Z4J1;A4IFU5;A0A0A0MP90;Q17QG8	H2AFJ;H2AFX;H4;HIST1H2AC;HIST1H2AD;HIST1H2AJ;HIST1H2AK;HIST2H2AC;HIST3H2A	Histone H2A.J;Histone H2A type 2-C;Histone H2A type 1;Histone H2A;Histone H2A;Histone H2A;Histone H2A;Histone H2A;Histone H2A;Histone H2A;Histone H2A	5	5	35.7	14.019	0	323.31	6093300000	53	21	550490000	424320000	782800000	641760000	453150000	577220000	505620000	417640000	572860000	560910000	490920000	416440000
Q32S29;Q32L48;Q2M2T1;Q2KII5;P62808;G3N068;G3N011;G3MYB1;G3MWH4;F2Z4F9;F2Z4E8;F1MUD2;E1B7N8;G3MXP6;A6QQ28;G5E6E8;G3N0M9;G3N080;E1BDE9;F1N5F3;G3MXT2;E1BM22;G5E6I9;G3N3L9;G3N1F3;G3N1C9;G3N0F3;G3MYV4;F1N453;F1MUU9;F1MIF8;E1BGW2;E1BC18;E1BAA6;A5D7N2;G3N053;E1BK75;F1MJU1;G3MZ91;E1BL10;E1BL49;G8JL06;V6F804;F1MV26;E1B8G9;F1MVX6	H2B;HIST1H2BA;HIST1H2BB;HIST1H2BI;HIST1H2BJ;HIST1H2BK;HIST1H2BN;HIST2H2BE;HIST2H2BF;HIST3H2BB;LOC100295252;LOC100295805;LOC100296541;LOC100300167;LOC100336115;LOC100849393;LOC101904777;LOC101905567;LOC505903;LOC519069;LOC520044;LOC520487;LOC525433;LOC526915;LOC613363;LOC614206;LOC614378;LOC615183;LOC616353;LOC617043	Histone H2B;Histone H2B type 1-N;Histone H2B type 1-K;Histone H2B;Histone H2B type 1;Histone H2B;Uncharacterized protein;Uncharacterized protein;Uncharacterized protein;Histone H2B;Histone H2B;Histone H2B;Uncharacterized protein;Histone H2B;H	2	2	15.1	13.926	0	43.961	2893800000	8	46	247730000	210120000	539170000	225820000	260710000	487160000	234050000	194160000	232450000	205240000	139310000	297640000
Q5E9F8;P84227;P68432;G3N2P2;G3MYD7;E1BGN3;A5PK61;Q3SZB8	H3F3A;H3F3C;HIST2H3D;LOC100297725;LOC613345	Histone H3.3;Histone H3.2;Histone H3.1;Uncharacterized protein;Histone H3;Histone H3;Histone H3.3C;Histone H3.3C-like	4	4	19.9	15.328	0	31.991	649850000	3	8	70689000	75609000	77334000	66614000	37092000	87147000	43542000	32429000	39554000	67962000	49354000	59452000
G3X807;P62803;E1BLC2;E1BBP7;A5D792;E1B7N2;G3N2B8;E1B9M9;G3N081;G3MYX0	DCK;HIST1H4I;LOC100337473;LOC100847716;LOC525863;LOC526226;LOC781223	Histone H4;Histone H4;Histone H4;Histone H4;Histone H4;Histone H4;Histone H4;Histone H4;Histone H4;Histone H4	6	6	41.8	10.949	0	214.88	2624100000	28	11	170050000	263060000	333210000	241130000	184220000	316520000	177620000	291510000	330890000	211280000	155450000	232200000
Q2KJC5;F1N338	HADH	Hydroxyacyl-Coenzyme A dehydrogenase;Hydroxyacyl-CoA dehydrogenase	2	2	9.2	34.389	0	226.74	1724200000	16	2	152360000	115010000	164700000	204640000	133180000	253790000	149430000	161670000	164070000	157300000	123860000	120160000
Q2KIE6	HMGCS2	Hydroxymethylglutaryl-CoA synthase, mitochondrial	9	9	19.3	56.894	0	323.31	3669900000	46	4	386090000	429150000	347960000	422120000	314100000	383320000	304390000	324640000	193440000	288040000	325530000	308720000
Q2KIS5	HSD17B11	Hydroxysteroid (17-beta) dehydrogenase 11	3	3	13.3	35.094	0	23.226	331800000	7	1	29681000	21254000	32326000	21547000	21899000	32011000	31959000	47888000	42557000	21119000	28493000	20284000
Q29RS1	HSD17B13	Hydroxysteroid (17-beta) dehydrogenase 13	6	6	25	33.407	0	74.691	2204400000	9	1	157080000	221730000	140270000	177170000	193780000	225190000	257280000	229110000	239290000	214580000	209280000	135180000
F1MF48;A4FUZ6	HSDL2	Hydroxysteroid dehydrogenase-like protein 2;Hydroxysteroid dehydrogenase-like protein 2	1	1	3.1	45.232	0.0024876	6.8103	151680000	2	2	0	15222000	0	14545000	16518000	5789600	16971000	14643000	28141000	19637000	23637000	18417000
F1MTR1	IQGAP2	IQ motif containing GTPase activating protein 2	6	6	4.9	178.5	0	51.656	335440000	6	1	32069000	29825000	27833000	28187000	31556000	29007000	18863000	74658000	14020000	25295000	21905000	14645000
Q32KX0;F1N6A0	ISOC2	Isochorismatase domain-containing protein 2;Isochorismatase domain-containing protein 2	2	2	15.7	22.42	0	13.582	214980000	4	2	18243000	18050000	13360000	23950000	12870000	26733000	30985000	12861000	30171000	14405000	14704000	20156000
A0A140T8A5;Q0QEQ4;Q9XSG3	IDH1	Isocitrate dehydrogenase [NADP];Isocitrate dehydrogenase 1 (Fragment);Isocitrate dehydrogenase [NADP] cytoplasmic	5	5	15.5	46.759	0	62.909	957940000	14	3	82628000	87707000	96755000	88411000	79932000	68453000	84377000	88207000	108020000	89057000	78207000	127800000
F6S1Q0;A6H7D3	KRT18	Keratin 18;KRT18 protein (Fragment)	19	19	46.4	47.964	0	323.31	6451600000	50	68	638840000	624100000	468610000	563410000	502540000	585960000	538370000	609590000	374030000	546960000	590800000	783790000
P05786;F1MU12;G3X8G9	KRT8	Keratin, type II cytoskeletal 8;Keratin, type II cytoskeletal 8;Uncharacterized protein	17	15	33.7	53.627	0	323.31	9821700000	88	14	1005000000	927980000	678040000	985540000	908440000	894200000	817890000	994320000	503420000	810260000	877380000	1192200000
Q3B7M5	LASP1	LIM and SH3 domain protein 1	2	2	9.6	29.677	0	12.102	99339000	4	1	11365000	8490700	12435000	11627000	9958400	8555200	7459900	7724900	5708700	9474200	8920800	8754100
Q5E9B1;B0JYN3	LDHB	L-lactate dehydrogenase B chain;L-lactate dehydrogenase	6	4	16.8	36.723	0	212.09	692060000	19	5	66401000	95058000	55877000	90427000	55471000	70623000	47502000	54026000	26203000	78517000	35777000	87679000
A6QPX5	LOC517246	LOC517246 protein (Fragment)	3	2	8	42.667	0	13.263	244310000	2	4	19364000	20559000	18105000	26510000	17234000	16849000	23054000	14512000	13024000	53975000	19572000	16097000
Q1JP75;A5PJR3	DCXR	L-xylulose reductase;Dicarbonyl/L-xylulose reductase	5	5	26.2	25.649	0	323.31	1866600000	26	2	185140000	188390000	146270000	128400000	158310000	164190000	117530000	149840000	171540000	179400000	204210000	168590000
Q6PVY3;P80177;A0A0F7RPX0	MIF	Macrophage migration inhibitory factor (Fragment);Macrophage migration inhibitory factor;Macrophage migration inhibitory factor	1	1	9	10.671	0	9.0144	247400000	2	3	19060000	17281000	22189000	24604000	20504000	23084000	44453000	23532000	25503000	0	36191000	23511000
Q9TSB2;F1MNS5	ENPP1	Major acidic fibroblast growth factor stimulated PHOSPHOP, MAFP (Fragments);Ectonucleotide pyrophosphatase/phosphodiesterase 1	1	1	6.4	32.089	0	9.6039	66779000	1	2	6404500	6319000	6418400	6907500	6709500	6381500	6040000	0	7657200	7981100	6197600	5786600
Q3T145	MDH1	Malate dehydrogenase, cytoplasmic	2	2	8.7	36.438	0	15.558	459610000	5	1	38111000	47324000	54533000	36921000	42520000	35197000	56874000	39633000	43925000	36799000	40336000	24290000
Q32LG3;Q0QF29;G1K1H1;Q58DR9	MDH2	Malate dehydrogenase, mitochondrial;Malate dehydrogenase (Fragment);Malate dehydrogenase;Malate dehydrogenase	9	9	36.4	35.668	0	315	2264000000	27	4	160560000	164970000	178310000	242430000	191870000	214690000	221090000	248440000	248780000	184940000	248890000	267310000
Q3SZB4	ACADM	Medium-chain specific acyl-CoA dehydrogenase, mitochondrial	10	10	29	46.573	0	201.95	2447000000	20	1	196280000	235390000	179750000	264450000	223680000	254880000	237840000	293730000	221210000	200140000	208130000	233300000
Q17QC0;G5E5M5	PGRMC1	Membrane-associated progesterone receptor component 1;Membrane-associated progesterone receptor component 1	4	4	17	21.622	0	118.28	875220000	19	2	77259000	86824000	108590000	97995000	115780000	86605000	73413000	96385000	27019000	57508000	43951000	90062000
F1N7K8;Q07536	ALDH6A1	Methylmalonate-semialdehyde dehydrogenase [acylating], mitochondrial;Methylmalonate-semialdehyde dehydrogenase [acylating], mitochondrial	9	9	23.1	58.046	0	272.46	3289200000	44	2	342480000	227250000	313490000	344120000	253870000	328280000	265120000	331870000	338320000	285690000	363300000	258990000
E1BGA1	METTL7B	Methyltransferase like 7B	5	5	25	27.902	0	233.62	1658800000	28	1	104350000	103460000	150800000	143010000	173790000	150690000	170550000	145450000	167180000	120390000	103420000	161430000
Q0V8D0	RDH16	Microsomal NAD+-dependent retinol dehydrogenase 4	2	1	6.9	35.668	0.0023095	6.4569	162980000	2	1	20295000	14227000	16901000	16071000	16607000	18514000	17616000	21376000	0	5341400	22285000	19537000
Q1LZH1;G3X6L2	MARC2;MOSC2	Mitochondrial amidoxime reducing component 2;Mitochondrial amidoxime reducing component 2	3	3	8.9	37.288	0	19.717	503130000	4	3	89845000	31276000	57325000	35230000	39009000	46127000	43056000	21792000	77619000	39621000	58000000	17775000
P54149	MSRA	Mitochondrial peptide methionine sulfoxide reductase	2	2	11.6	25.818	0	13.723	381820000	3	1	61975000	22611000	21971000	39096000	25292000	31355000	56837000	24211000	42521000	38171000	35048000	17876000
A4FUD0	MTHFD1	MTHFD1 protein	16	16	18.5	101.18	0	323.31	4466500000	46	1	429280000	417630000	409620000	377520000	387710000	368310000	464480000	338710000	476180000	425690000	451420000	397950000
Q68V19;Q0IIL6	HSD17B4	Multifunctional protein 2;Hydroxysteroid (17-beta) dehydrogenase 4	9	9	18.5	79.772	0	217.29	1601300000	18	2	166540000	208780000	122050000	163770000	172770000	136690000	134520000	137320000	74776000	126380000	76659000	146530000
F1MM57	MYH14	Myosin heavy chain 14	3	1	1.5	232.36	0	48.949	22489000	1	1	1965400	2510300	2729600	2519800	2049200	2288000	0	2335000	2079000	2387700	2327600	1604300
A4IF97;Q5E9E2	MYL12B;MYL9	Myosin regulatory light chain 12B;Myosin regulatory light polypeptide 9	1	1	6.4	19.692	0.0024938	6.812	309740000	2	2	0	31072000	32263000	29286000	29596000	28018000	40382000	29231000	33718000	31036000	33626000	32140000
Q3T0F7	MTPN	Myotrophin	1	1	14.4	12.895	0.0022573	6.39	115720000	1	1	10271000	10779000	11940000	11543000	10652000	10123000	10673000	9671200	12557000	11347000	12816000	9786200
P56965	DDAH1	N(G),N(G)-dimethylarginine dimethylaminohydrolase 1	2	2	7.4	31.289	0	37.107	156670000	1	1	15314000	15837000	11979000	17123000	0	14994000	0	12525000	9334500	13058000	10975000	14822000
Q3SZK8	SLC9A3R1	Na(+)/H(+) exchange regulatory cofactor NHE-RF1	2	2	9.2	39.603	0	283.9	91685000	13	1	10066000	9983500	8867300	11437000	11234000	9413600	5228800	6284300	4310900	7544900	6256100	9016000
P42029	NDUFA8	NADH dehydrogenase [ubiquinone] 1 alpha subcomplex subunit 8	1	1	9.9	20.091	0.0024038	6.5964	37907000	1	1	5278200	4952000	4582000	4408700	2922200	0	5292200	0	3921400	4266100	0	4764000
Q0P5K8;F1MSQ7	NIPSNAP1	Nipsnap homolog 1 (C. elegans);Uncharacterized protein	2	2	8.1	33.159	0	31.561	354570000	4	2	30859000	27931000	29088000	27560000	29398000	52224000	31321000	23619000	35736000	42426000	24022000	36614000
Q0VCN1;M5FMU4	NMRAL1	NmrA-like family domain-containing protein 1;NmrA-like family domain-containing protein 1	2	2	6.4	33.153	0	12.347	105320000	2	2	10608000	0	0	0	14932000	10868000	13833000	12762000	10458000	11851000	6739600	0
O02717		Non-muscle myosin heavy chain (Fragment)	4	1	7.8	72.37	0.002611	6.9718	80103000	1	1	8785600	8687800	10976000	0	7807000	8801300	0	11282000	12216000	10571000	0	10969000
P07857;F1MV74;P07857-2	SCP2	Non-specific lipid-transfer protein;Non-specific lipid-transfer protein;Isoform SCP2 of Non-specific lipid-transfer protein	5	5	9.8	58.577	0	277.2	1674300000	14	3	142870000	197340000	129430000	159320000	164540000	124350000	191330000	145330000	153850000	160900000	161160000	128050000
F1MJ59	NIT2	Omega-amidase NIT2	1	1	3.6	30.433	0	7.2839	8961000	1	1	1396700	1670300	1595200	0	1292300	0	0	1635800	1084300	0	1208600	0
Q9N1U7;F1MNG5	OTC	Ornithine carbamoyltransferase, mitochondrial;Ornithine carbamoyltransferase, mitochondrial	4	4	12.7	39.842	0	27.946	1445400000	8	2	119340000	139580000	134320000	130010000	121380000	179730000	104080000	207990000	102000000	154420000	169750000	107470000
P08814;A6QPM9	PTMS	Parathymosin;PTMS protein	1	1	10.8	11.457	0.0024096	6.6162	187530000	1	2	32518000	15825000	17948000	20440000	17444000	19272000	19545000	15639000	19243000	0	14903000	17632000
A6QNL5	PDIA6	PDIA6 protein (Fragment)	3	3	10.2	49.624	0	323.31	1472500000	11	2	112430000	90995000	133020000	218860000	125270000	113410000	126650000	136690000	139390000	141070000	155500000	152920000
P80311	PPIB	Peptidyl-prolyl cis-trans isomerase B	4	4	19.9	23.743	0	34	807810000	12	3	65353000	60943000	52089000	71719000	81397000	53349000	81490000	66973000	75475000	97134000	103700000	99135000
Q9N138;Q861V5;Q864S5;P62935;G3X8B1	LOC613401;PPIA	Peptidyl-prolyl cis-trans isomerase (Fragment);Peptidyl-prolyl cis-trans isomerase (Fragment);Peptidyl-prolyl cis-trans isomerase;Peptidyl-prolyl cis-trans isomerase A;Peptidyl-prolyl cis-trans isomerase	3	3	35.1	10.356	0	30.548	1404600000	5	7	125160000	132790000	121830000	102790000	68848000	174280000	149040000	115490000	168410000	143060000	145630000	152060000
Q9BGI3	PRDX2	Peroxiredoxin-2	2	2	14.6	21.946	0	17.235	402770000	6	1	19097000	24077000	24144000	19078000	17066000	17681000	32486000	30720000	39595000	46179000	147610000	56763000
Q9BGI2;Q862E5;Q862N9;Q9BGI4;Q5E947	PRDX1;PRDX4	Peroxiredoxin-4;Similar to peroxiredoxin 1 (Fragment);Similar to peroxiredoxin 1 (Fragment);Peroxiredoxin 1;Peroxiredoxin-1	2	2	9.5	30.741	0	12.919	163370000	1	5	12142000	14210000	13287000	13869000	14356000	14672000	20194000	9051800	20347000	13625000	16012000	18444000
Q9BGI1-2;Q9BGI1	PRDX5	Isoform Cytoplasmic+peroxisomal of Peroxiredoxin-5, mitochondrial;Peroxiredoxin-5, mitochondrial	1	1	4.9	17.362	0.0021322	6.1899	48481000	1	2	4807500	3534300	4836600	3472200	4676400	5125000	5082600	3999900	4679400	4472800	4240800	2277300
O77834	PRDX6	Peroxiredoxin-6	4	4	26.8	25.067	0	249.94	1260500000	11	1	73519000	71144000	94283000	105400000	135300000	88489000	239560000	88056000	144590000	113320000	152520000	62387000
Q3SZP5;F1MBU5	ACOX1	Peroxisomal acyl-coenzyme A oxidase 1;Acyl-coenzyme A oxidase	3	3	7	74.378	0	20.868	336370000	9	2	27048000	37364000	23775000	22303000	26188000	25475000	24257000	31747000	34540000	34023000	48293000	40176000
A6QQ11	PGM2	PGM2 protein (Fragment)	3	3	5.9	69.581	0	26.763	280640000	13	1	26504000	38789000	24531000	31541000	24036000	22361000	24231000	29433000	20543000	23321000	22007000	35321000
Q2KIH7	PAH	Phenylalanine-4-hydroxylase	2	2	4.4	51.726	0	13.975	287410000	2	1	28392000	31198000	34337000	23135000	29177000	20676000	0	29735000	26571000	30519000	30401000	22969000
P12234-2;P12234	SLC25A3	Isoform B of Phosphate carrier protein, mitochondrial;Phosphate carrier protein, mitochondrial	1	1	3.3	40.003	0	7.1881	156600000	2	2	0	19102000	18941000	19359000	16057000	19023000	12539000	11826000	14037000	16701000	16610000	19204000
P13696	PEBP1	Phosphatidylethanolamine-binding protein 1	9	9	63.6	20.985	0	251.32	4818100000	27	2	349370000	568710000	471530000	562490000	413190000	366850000	479580000	324260000	415730000	580580000	631970000	243400000
F1MDS3	PCK2	Phosphoenolpyruvate carboxykinase 2, mitochondrial	9	8	17.7	70.649	0	323.31	3662900000	36	3	307080000	274540000	313250000	325570000	336340000	407720000	322900000	381280000	400700000	331500000	330920000	279580000
F1N1Z7;I6U723;I6VBE4;Q8HYZ4;Q2KIE8	PCK1	Phosphoenolpyruvate carboxykinase, cytosolic [GTP];Phosphoenolpyruvate carboxykinase 1 variant 2;Phosphoenolpyruvate carboxykinase 1 variant 1;Phosphoenolpyruvate carboxykinase, cytosolic [GTP];Phosphoenolpyruvate carboxykinase 1 (Soluble)	5	4	11.3	69.479	0	27.306	488320000	4	5	44464000	35279000	54474000	51966000	71002000	40425000	35769000	43416000	40061000	53083000	49746000	38930000
Q08DP0;F1MJS4;A6QPB5	PGM1	Phosphoglucomutase-1;Phosphoglucomutase-1;PGM1 protein	4	4	9.4	61.589	0	83.556	320230000	15	3	38750000	28287000	22218000	14093000	19570000	30837000	22350000	31056000	37397000	37151000	32187000	29444000
Q3T0P6;G3X7N4;Q58DJ6	PGK1	Phosphoglycerate kinase 1;Phosphoglycerate kinase;Phosphoglycerate kinase	3	3	11.8	44.537	0	29.129	859310000	4	5	91746000	88906000	90242000	87620000	59723000	66541000	92874000	76691000	97137000	75615000	80466000	57928000
Q3SZ62;Q32KV0;F1N2F2;Q862Q0	PGAM1;PGAM2	Phosphoglycerate mutase 1;Phosphoglycerate mutase 2;Phosphoglycerate mutase;Phosphoglycerate mutase (Fragment)	4	4	19.3	28.852	0	146.26	404930000	4	5	27791000	30996000	106620000	23053000	30190000	35377000	38853000	34137000	13039000	40134000	43898000	28208000
A6QR28	PSAT1	Phosphoserine aminotransferase	1	1	3.8	40.528	0.0026385	7.0283	175260000	2	1	15706000	13779000	13107000	13111000	16725000	13589000	14967000	13971000	18861000	17746000	31948000	19878000
Q997I1;Q77YA1		PIIIa	1	1	1.7	58.243	1	-2	64048000	1	2	7281900	0	0	6753000	0	8526800	0	11860000	12493000	7076300	7195000	15346000
A7MBD5	PIK3R6	PIK3R6 protein	1	1	1.5	82.221	0	7.0747	17232000	4	1	1946900	2449000	0	3131400	0	0	1571300	2526200	0	2788500	0	3674600
E1BF59	PLEC	Plectin	2	2	0.6	527.52	0	13.341	121560000	2	1	19820000	11183000	13519000	11488000	12667000	9276900	9903100	11873000	10328000	9480600	8034200	9115900
F1N2K1;A6QPR1	PCYOX1	Prenylcysteine oxidase 1;PCYOX1 protein	1	1	3.5	56.775	0.0099206	5.9656	95911000	1	2	10168000	9457000	9728400	9179200	6759200	10887000	10419000	9437400	9477800	8674200	0	8309100
Q29437;Q9TTK6;E1BC10;Q9TTK6-2;E1BD43	AOC3	Primary amine oxidase, liver isozyme;Membrane primary amine oxidase;Amine oxidase;Isoform 2 of Membrane primary amine oxidase;Amine oxidase	1	1	2.4	84.756	0	8.8035	132680000	1	5	10310000	10114000	13686000	9883800	10065000	12312000	12850000	23367000	12489000	12712000	13180000	12820000
Q3T165	PHB	Prohibitin	2	2	8.5	29.804	0	13.13	154370000	2	1	14324000	13099000	13346000	14165000	14756000	15442000	12519000	17087000	16594000	13158000	17872000	15135000
Q2TBR0	PCCB	Propionyl-CoA carboxylase beta chain, mitochondrial	6	6	14.7	58.31	0	43.101	568780000	6	1	45040000	41342000	62822000	59365000	49282000	65695000	48607000	60843000	50219000	45131000	61132000	49212000
Q3SZJ4;F1N2W0	PTGR1	Prostaglandin reductase 1;Prostaglandin reductase 1	3	3	9.4	35.706	0	323.31	1143900000	16	3	82098000	79630000	97891000	86529000	97966000	77425000	146220000	82184000	140280000	123180000	146140000	110260000
Q4U5R3;Q2KJE7	PSME1	Proteasome activator complex subunit 1;Proteasome (Prosome, macropain) activator subunit 1 (PA28 alpha)	2	2	7.2	28.663	0	12.144	122690000	1	2	0	12104000	11923000	11434000	0	13035000	13303000	14859000	18908000	15164000	0	12367000
A7YY28	ABHD14B	Protein ABHD14B	3	3	17.1	22.455	0	274.18	976260000	12	1	116620000	61915000	58965000	94027000	98547000	60032000	131190000	59890000	112210000	109500000	125190000	53249000
P05307;A6H7J6	P4HB	Protein disulfide-isomerase;Protein disulfide-isomerase	18	18	31.4	57.265	0	323.31	12087000000	102	3	1010800000	1050200000	1057300000	1210200000	1095600000	1050800000	1286300000	979160000	1183600000	1084800000	1189500000	1216000000
P38657;A5D7E8	PDIA3	Protein disulfide-isomerase A3;Protein disulfide-isomerase	13	13	26.7	56.929	0	113.38	1340200000	20	2	86468000	148220000	151360000	207240000	158170000	129070000	106280000	116070000	95106000	97548000	74115000	148660000
Q29RV1;F1MEN8	PDIA4	Protein disulfide-isomerase A4;Protein disulfide-isomerase A4	5	5	9.6	72.525	0	65.448	681020000	3	2	78433000	39409000	63632000	78568000	93541000	58150000	64277000	72967000	38663000	58604000	59605000	77733000
F1MTZ1;Q3ZBA8	NDRG2	Protein NDRG2;Protein NDRG2	2	2	9.8	39.169	0	19.75	1104600000	1	2	115740000	85124000	109660000	104160000	98320000	97785000	108910000	107110000	113460000	104360000	116070000	83244000
Q5E946	PARK7	Protein/nucleic acid deglycase DJ-1	1	1	7.9	20.035	0	9.8116	80617000	1	1	0	8573100	11015000	10543000	9635600	8626600	0	7597100	9001300	9543900	10322000	9151100
Q3ZBD3	PCBD1	Pterin-4-alpha-carbinolamine dehydratase	1	1	13.5	11.985	0	13.394	1263900000	1	1	111650000	89611000	91725000	134350000	112840000	104360000	147040000	95503000	147540000	127870000	140000000	103460000
Q687I9;P55859;G3X8C8	EDIP;PNP	Purine nucleoside phosphorylase;Purine nucleoside phosphorylase;Uncharacterized protein	4	4	23.5	32.066	0	48.458	1386500000	5	3	87117000	98608000	121040000	86125000	95741000	97619000	123590000	217890000	218260000	129470000	159450000	123710000
Q95M40;F1MHF7	TXNDC17	Putative 42-9-9 protein (Fragment);Thioredoxin domain containing 17	2	2	22.1	11.774	0	111.84	460100000	6	2	33111000	55860000	39931000	39512000	45104000	39672000	52311000	43756000	39322000	32118000	60195000	43855000
Q29RK2	PC	Pyruvate carboxylase, mitochondrial	6	6	8.4	129.7	0	82.147	417060000	8	1	42253000	31206000	33669000	24912000	30703000	63071000	32422000	39887000	51404000	37506000	15616000	60549000
Q1JPG7	PKLR	Pyruvate kinase	3	3	10.3	56.87	0	19.165	274270000	1	1	25732000	35893000	22495000	20679000	29010000	24178000	27304000	21312000	24827000	24746000	30519000	0
A6QQF5		Quinone oxidoreductase-like protein 2	2	2	9.2	37.668	0	100.25	398300000	10	1	38609000	53414000	24582000	27856000	26542000	65857000	35723000	37217000	49897000	46992000	31863000	7152400
P50397;P21856	GDI1;GDI2	Rab GDP dissociation inhibitor beta;Rab GDP dissociation inhibitor alpha	3	3	11.5	50.488	0	39.554	387910000	2	2	34581000	36567000	31658000	38110000	30338000	47338000	38160000	31884000	37812000	37992000	37360000	28861000
Q32LP2;F1MJJ8;A6QQJ5;Q2HJ49;P31976	EZR;MSN;RDX	Radixin;Radixin;RDX protein (Fragment);Moesin;Ezrin	2	2	3.1	68.567	0	36.191	108790000	2	5	12579000	10038000	11282000	10726000	10041000	8758400	15646000	0	12796000	8760900	9066000	0
F1MJQ1	RAB7A	Ras-related protein Rab-7a	1	1	6.8	23.516	0.0021459	6.209	95164000	1	1	6241900	7628300	8941500	8945700	7701700	9357600	8665400	10298000	9598900	9244100	10215000	8480200
A4IF88	RCN1	RCN1 protein	1	1	3.9	38.751	0	25.706	208710000	3	1	16431000	18622000	24740000	27041000	18361000	19197000	18845000	18097000	16462000	18059000	15800000	19458000
Q9TTJ5	RGN	Regucalcin	12	12	51.2	33.307	0	323.31	10549000000	41	1	755080000	909840000	933820000	943810000	838780000	841110000	1242900000	836990000	817850000	943360000	1347900000	961400000
P48644	ALDH1A1	Retinal dehydrogenase 1	18	16	37.3	54.805	0	323.31	14413000000	68	1	888590000	1575800000	1225700000	1027400000	1102000000	1139900000	1502500000	1638500000	1307600000	1433700000	2004600000	1134000000
P18902;G1K122;Q32L14	RBP4	Retinol-binding protein 4;Retinol-binding protein 4;RBP4 protein	4	4	26.8	21.068	0	323.31	537490000	5	3	32397000	59646000	64427000	40350000	38926000	47129000	72202000	36517000	48918000	33313000	44813000	83465000
Q58DT6;P19803;Q7M2Q9	ARHGDIA	Rho GDP dissociation inhibitor (GDI) alpha;Rho GDP-dissociation inhibitor 1;Rho protein GDP-dissociation inhibitor (Fragments)	2	2	19.2	19.35	0	21.662	689170000	3	3	59639000	46224000	54421000	52907000	58259000	85870000	97456000	72533000	60959000	50265000	69031000	64970000
A1XED8;G8JKY0;Q5E958	RPS8	RPS8 (Fragment);40S ribosomal protein S8;40S ribosomal protein S8	1	1	14	10.704	0.002584	6.9534	142150000	1	3	11955000	12422000	15702000	15538000	14271000	14650000	11604000	15161000	14988000	15874000	14245000	0
A7E3T7	MAT2A	S-adenosylmethionine synthase	2	2	6.6	43.69	0	14.349	63015000	1	1	6340200	6176000	0	0	6482700	13669000	7201600	6707600	5566100	7310600	7052300	4414000
Q2KJC6;G5E5U7	MAT1A	S-adenosylmethionine synthase isoform type-1;S-adenosylmethionine synthase	2	2	6.6	43.76	0	29.506	458310000	3	2	42099000	42896000	44430000	52732000	44233000	36275000	46979000	42822000	42935000	42714000	49585000	0
Q2KJ32	SELENBP1	Selenium-binding protein 1	4	4	14.6	52.555	0	50.794	860590000	9	1	24301000	114390000	75780000	63784000	93596000	122940000	140340000	125540000	35788000	46863000	28449000	75231000
Q5E9P9;A0A140T896	SHMT1	Serine hydroxymethyltransferase, cytosolic;Serine hydroxymethyltransferase	11	11	26.7	52.977	0	323.31	3132900000	41	2	301300000	307910000	299990000	255180000	308590000	315050000	258130000	208250000	244740000	294330000	246060000	278280000
Q3SZR8	SRSF3	Serine/arginine-rich splicing factor 3	1	1	12.8	19.329	0.0024213	6.6233	83351000	1	1	8361500	8308100	9110600	9052100	9444000	11197000	9804400	6391100	0	8943500	8290500	0
A7MBF1	AGXT	Serine--pyruvate aminotransferase	2	2	6.3	45.292	0	11.976	111470000	1	1	10275000	9814500	12033000	7233300	11290000	13850000	0	13951000	12939000	12459000	14623000	10141000
G3X6U5;Q58DU7	SH3BGRL	SH3 domain-binding glutamic acid-rich-like protein;SH3 domain-binding glutamic acid-rich-like protein	1	1	17.8	11.425	0	9.3735	25745000	1	2	0	3401500	0	4209500	4313600	0	8587500	0	0	0	3830400	3737600
Q3ZBF6;F1MVL2	ACADS	Short-chain specific acyl-CoA dehydrogenase, mitochondrial;Short-chain-specific acyl-CoA dehydrogenase, mitochondrial	5	5	15.5	44.552	0	198.43	2246400000	25	2	176700000	149170000	165070000	187080000	166860000	179640000	215740000	207770000	245270000	214150000	264040000	173150000
Q5E9M8;A0A1P8NW48	SFXN1	Sideroflexin-1;Sideroflexin	4	4	15.5	35.689	0	26.914	402820000	8	2	40795000	50652000	24128000	40299000	29561000	53055000	33352000	39659000	37377000	40348000	33141000	28249000
Q861U5;Q3T0R1	RPS18	Similar to 40S ribosomal protein S18 (Fragment);40S ribosomal protein S18	1	1	9.9	15.398	0	7.1799	62748000	1	2	5374800	6253700	5528200	5807500	4667500	7310700	5116400	10831000	4929400	6192100	0	3517800
Q862M5;Q862I9;Q95140;F1MDN4;A7E336	RPLP0	Similar to acidic ribosomal phosphoprotein PO (Fragment);Similar to acidic ribosomal phosphoprotein PO (Fragment);60S acidic ribosomal protein P0;60S acidic ribosomal protein P0;60S acidic ribosomal protein P0	1	1	11.2	11.202	0	95.183	7184200	7	5	933300	1012300	516010	661440	903980	601370	0	1015700	388920	419340	450300	890850
Q862H1;Q862P4;Q862B9;Q1JPA2;Q3SZV3;F1MG05	EEF1G	Similar to elongation factor 1 gamma (Fragment);Similar to elongation factor-1-gamma (Fragment);Similar to elongation factor-1-gamma (Fragment);Eukaryotic translation elongation factor 1 gamma (Fragment);Elongation factor 1-gamma;Elongation factor 1-g	1	1	8.1	17.178	0.0025126	6.8347	59574000	1	6	8043400	6564900	8897100	6348100	0	7046700	7457700	7319600	6489000	0	7123600	0
Q862C2;P13621	ATP5O	Similar to oligomycin-sensitivity conferral protein (Fragment);ATP synthase subunit O, mitochondrial	2	2	18.4	14.15	0	13.095	412750000	4	2	44013000	30556000	49707000	35344000	35890000	41731000	43685000	29592000	42811000	35773000	37315000	33809000
Q862I7;Q862D8;Q862E1;Q862Q2;Q3T169	RPS3	Similar to ribosomal protein S3 (Fragment);Similar to S3 ribosomal protein (Fragment);Similar to ribosomal protein S3 (Fragment);Similar to ribosomal protein S3 (Fragment);40S ribosomal protein S3	1	1	16.9	8.7931	0.0025773	6.9471	63158000	3	5	6346200	5497800	4987500	5988400	5272500	5978200	6154800	6071300	6772200	6596500	5283300	5240300
A1XEA7;P60661-2;P60661	MYL6	Smooth muscle and non-muscle myosin alkali light chain peptide 6 (Fragment);Isoform Smooth muscle of Myosin light polypeptide 6;Myosin light polypeptide 6	1	1	18.8	5.3029	0	32.478	176710000	4	3	17519000	19216000	22371000	17181000	3818300	20500000	19255000	18096000	0	20447000	19921000	17427000
Q8HYW7;G3N2I3;A2VDL6;Q08DA1;F1MI32;F1MR06	atp1A1;ATP1A1;ATP1A2;ATP1A3;ATP4A	Sodium/potassium-transporting ATPase alpha-1 chain (Fragment);Uncharacterized protein;Sodium/potassium-transporting ATPase subunit alpha-2;Sodium/potassium-transporting ATPase subunit alpha-1;Sodium/potassium-transporting ATPase subunit alpha;Sodium/p	1	1	5.4	30.504	0	7.1042	21063000	1	6	2061300	2778800	1903100	2383900	1741600	1670200	1514200	2255100	1510800	1949400	1684000	1753200
Q2KIV1	SLC22A9	Solute carrier family 22 member 9	2	2	4.2	61.54	0	13.055	107990000	2	1	21490000	10367000	7838900	0	7187800	10355000	16833000	7566700	9759800	10246000	10277000	9359800
F1MX88;A6QNM9	SLC25A12;SLC25A13	Solute carrier family 25 member 13;SLC25A12 protein	2	2	3.8	75.041	0	32.237	234340000	5	2	9789900	25723000	17377000	20612000	18406000	24415000	27755000	23535000	22770000	18768000	24849000	19179000
Q0V8K9;Q3ZC83	SLC29A1	Solute carrier family 29 (Nucleoside transporters), member 1 (Fragment);Solute carrier family 29 (Nucleoside transporters), member 1	1	1	3.8	49.196	0	28.323	85654000	3	2	8002300	11372000	7508600	6341400	8018400	6530900	4809500	10872000	5300000	7172200	5504800	12834000
F1MM82	SLC39A10	Solute carrier family 39 member 10	1	1	2.2	94.305	0.0021598	6.2235	1146300000	2	1	103910000	82202000	77055000	93082000	91697000	86125000	156330000	96479000	142160000	109450000	117210000	107800000
Q8HYW1;F1MYV0	SLCO1B3;SLCO1B4	Solute carrier organic anion transporter family member;Solute carrier organic anion transporter family member	1	1	2.2	75.394	0	7.8918	86130000	3	2	7465000	8114900	8485400	7836500	9303300	7765200	6457500	10315000	7448700	7358500	9102400	8753500
Q58D31	SORD	Sorbitol dehydrogenase	7	7	28.1	38.099	0	54.771	2149400000	17	1	203990000	222640000	221280000	152990000	185750000	154760000	175540000	203070000	180720000	276680000	250210000	270060000
E1BFB0	SPTAN1	Spectrin alpha, non-erythrocytic 1	5	5	2.6	284.57	0	49.644	124560000	4	1	12262000	13596000	12184000	11736000	8244500	14561000	9776200	15735000	9509800	11059000	8747300	11495000
E1BAJ4	FAM47E-STBD1	Starch binding domain 1	2	2	7.4	36.556	0	12.668	44330000	1	1	4516800	3199900	5360900	3428700	4533000	0	5341800	5390000	11520000	0	4797600	5023000
F1N2R1;A8E4P3	STOM	Stomatin;STOM protein	2	2	7	31.32	0	13.629	62346000	1	2	0	7580200	6118000	3204500	0	5356900	0	6983400	4193200	0	4596200	6543300
Q3ZCH0	HSPA9	Stress-70 protein, mitochondrial	6	6	12.4	73.741	0	45.194	582440000	10	1	49032000	49454000	39534000	62365000	80845000	62636000	37856000	42095000	71430000	49329000	69770000	50233000
G5E6M7;A7E3V1;P31039;G3MY67;Q2HJI1;Q0QF04	SDHA	Succinate dehydrogenase [ubiquinone] flavoprotein subunit, mitochondrial;Succinate dehydrogenase (quinone) (Fragment);Succinate dehydrogenase [ubiquinone] flavoprotein subunit, mitochondrial;Succinate dehydrogenase [ubiquinone] flavoprotein subunit, mit	4	4	8.6	73.237	0	217.71	507550000	7	7	51936000	30567000	57685000	34209000	82788000	43563000	41824000	38462000	17747000	43601000	82622000	48262000
O97650;Q0QEX9;Q3T189	SDHB	Succinate dehydrogenase Ip subunit (Fragment);Succinate dehydrogenase [ubiquinone] iron-sulfur subunit, mitochondrial (Fragment);Succinate dehydrogenase [ubiquinone] iron-sulfur subunit, mitochondrial	3	3	21.6	16.186	0	27.276	383340000	9	3	34184000	23322000	33002000	32654000	39429000	56936000	27457000	30266000	40561000	30693000	36505000	47168000
Q3MHX5;A5D9G3	LOC283398;SUCLG2	Succinate--CoA ligase [GDP-forming] subunit beta, mitochondrial;Succinate-CoA ligase subunit beta (Fragment)	2	2	9	46.69	0	11.157	201320000	2	2	22326000	18614000	20948000	24507000	16041000	17156000	17887000	17570000	24162000	14664000	25385000	9291100
E1B9K8;P50227	SULT1A1	Sulfotransferase;Sulfotransferase 1A1	5	5	21.4	33.987	0	40.978	2088800000	10	2	189200000	136160000	194810000	148400000	178210000	171110000	215800000	221430000	223630000	230950000	176260000	209390000
P41976;A0A0X9UE37	SOD2	Superoxide dismutase [Mn], mitochondrial;	1	1	6.3	24.638	0.0026455	7.0286	159990000	4	2	12995000	9754200	14720000	10629000	9847400	11118000	9631900	13740000	12465000	24630000	11037000	40510000
G8JKZ8;O97680	TXN	Thioredoxin;Thioredoxin	1	1	13.4	10.868	0	70.933	1045200000	7	2	100890000	71406000	99078000	89342000	100820000	83609000	110920000	86048000	118330000	87325000	141180000	109940000
P35705	PRDX3	Thioredoxin-dependent peroxide reductase, mitochondrial	3	3	14.4	28.195	0	19.82	893890000	7	1	43152000	54026000	74009000	90889000	83951000	62031000	32356000	53765000	154370000	128420000	171190000	53713000
P00586	TST	Thiosulfate sulfurtransferase	10	10	36.7	33.295	0	323.31	6691300000	43	1	624530000	693130000	539960000	617640000	493630000	690620000	638720000	709500000	657730000	536570000	650010000	632150000
Q3ZBV8	TARS	Threonine--tRNA ligase, cytoplasmic	2	2	2.8	83.491	0	11.978	47704000	9	1	2888600	2252300	2943700	2242400	7618700	1112100	2889100	2958700	5906300	1372900	6177800	5721600
P62326;C1K3N7;G8JKW3;E1B9F3;G8JL04;G3MWM4;G8JKY5	LOC101906407;LOC101906565;TMSB4;TMSB4X	Thymosin beta-4;Thymosin beta 4 X-linked;Thymosin beta-4;Uncharacterized protein;Thymosin beta 4, Y-linked;Uncharacterized protein;Uncharacterized protein	3	2	75	5.0526	0	323.31	826330000	5	8	128010000	122490000	86938000	9424900	0	60147000	80998000	62339000	118430000	67555000	72724000	73813000
Q9TS96;P00442;F1MNQ4;Q861T4	SOD1	Thymus HYPOCHOLESTEROLEMIC factor (TPHF) (Superoxide dismutase) (SOD) (Fragments);Superoxide dismutase [Cu-Zn];Superoxide dismutase [Cu-Zn];Similar to superoxide dismutase (Fragment)	4	4	43.8	11.344	0	323.31	6781200000	37	5	559170000	360720000	648840000	653060000	849770000	670750000	730550000	445090000	592440000	754730000	558650000	419890000
V6F957;Q9TS87	TAGLN	Transgelin;Transgelin	1	1	5.5	22.599	0.0021834	6.2899	84875000	3	2	11348000	6229800	11366000	6588100	8641900	8962800	6626300	8711700	6028700	5453300	8356100	9830200
Q5E9F5	TAGLN2	Transgelin-2	2	2	14.6	22.426	0	19.379	123190000	4	1	11600000	12344000	9202200	11608000	10671000	18872000	6829100	7924600	13601000	14628000	10236000	9664800
Q3ZBT1;G3X757	VCP	Transitional endoplasmic reticulum ATPase;Transitional endoplasmic reticulum ATPase	4	4	7.4	89.329	0	29.57	652670000	3	2	49407000	60061000	53427000	67131000	56671000	52014000	68854000	40661000	86989000	53993000	92349000	50297000
A7E3W4;A7Z014;A5PJ79;Q6B855	TKT	Transketolase;TKT protein;TKT protein;Transketolase	3	3	8.2	64.875	0	62.609	597000000	12	5	41496000	53301000	51418000	57330000	48469000	52368000	66054000	55818000	75259000	45152000	62833000	61508000
A1A4M0;F6RJY8	TIMM13	Translocase of inner mitochondrial membrane 13;Uncharacterized protein	1	1	14.7	10.47	0.0026525	7.0387	188120000	2	2	11721000	13047000	16690000	20365000	18175000	19363000	22918000	13392000	16764000	16988000	27698000	17398000
O46375	TTR	Transthyretin	1	1	15.6	15.727	0	15.151	82603000	1	1	8530200	8685700	5822100	10471000	7821700	8243400	7411000	7521400	6137000	7897100	6334900	0
O46629;A5D9E7	HADHB	Trifunctional enzyme subunit beta, mitochondrial;Mitochondrial trifunctional protein, beta subunit	1	1	1.9	51.345	0	75.392	179140000	2	2	16615000	13184000	14768000	13772000	15755000	16263000	14652000	15521000	25819000	23343000	16753000	15573000
Q5E956	TPI1	Triosephosphate isomerase	9	9	49.4	26.689	0	136.01	1664000000	23	1	158330000	123330000	121600000	155260000	128600000	144940000	180910000	126780000	171040000	168500000	176270000	191190000
G3X7S7;Q5KR49	TPM1	Tropomyosin alpha-1 chain;Tropomyosin alpha-1 chain	4	1	25.9	24.505	0	7.7444	49398000	1	2	4993500	4295300	5057500	3830000	4116700	4723600	6294700	3552000	3615600	4233300	4127500	4334800
Q5KR47-2;Q5KR47	TPM3	Isoform 2 of Tropomyosin alpha-3 chain;Tropomyosin alpha-3 chain	8	4	39.5	29.032	0	242.32	1498700000	9	2	139040000	133450000	150690000	164670000	101640000	124740000	174540000	117840000	119840000	134460000	121320000	185480000
Q3ZCJ7;F6RP72;F1MNF8;Q32KN8;F2Z4K0;P81947;F2Z4C1;Q2HJ86;P81948	LOC100141266;TUBA1A;TUBA1C;TUBA1D;TUBA3;TUBA3E;TUBA4A	Tubulin alpha-1C chain;Tubulin alpha chain;Tubulin alpha chain;Tubulin alpha-3 chain;Tubulin alpha chain;Tubulin alpha-1B chain;Tubulin alpha chain;Tubulin alpha-1D chain;Tubulin alpha-4A chain	3	2	12	49.857	0	34.469	955270000	9	11	113040000	70030000	86731000	98143000	78305000	85479000	82183000	79790000	96182000	88136000	78219000	104880000
Q3MHM5;Q2KJD0;Q6B856;E1BJB1;Q148E2;G3X7R7;G3N1W7;G3X7R8;Q3ZBU7;Q2HJ81	TUBB2A;TUBB2B;TUBB4A;TUBB4B;TUBB5;TUBB6	Tubulin beta-4B chain;Tubulin beta-5 chain;Tubulin beta-2B chain;Tubulin beta chain;Tubulin beta chain;Tubulin beta chain;Tubulin beta chain;Tubulin beta chain;Tubulin beta-4A chain;Tubulin beta-6 chain	7	7	26.1	49.83	0	225.67	2136400000	10	14	201200000	202960000	219020000	189510000	182930000	218270000	173390000	147650000	185500000	243760000	218650000	199140000
Q0P5K3;A5D987	UBE2N	Ubiquitin-conjugating enzyme E2 N;Ubiquitin-conjugating enzyme E2N-like	1	1	7.2	17.138	0.0022989	6.4561	17390000	2	2	2078000	2568300	2549100	2547100	1478200	2383000	0	0	1363200	2056000	0	2197700
Q3HUQ6;O18736;A7YWD3	UGT1A1;UGT1A4;UGT1A6	UDP glycosyltransferase 1 family polypeptide A4 (Fragment);UDP-glucuronosyltransferase;UDP-glucuronosyltransferase	2	2	6.8	32.251	0	45.748	369500000	9	3	44628000	31470000	39666000	36449000	33361000	34771000	23773000	44378000	34263000	31067000	38207000	41423000
P12378	UGDH	UDP-glucose 6-dehydrogenase	6	6	14.2	55.136	0	159.03	1683300000	28	1	156000000	225550000	147730000	137480000	137910000	135430000	166650000	157160000	138810000	144490000	166220000	137250000
M0QW17	LOC100140261	UDP-glucuronosyltransferase	1	1	2.7	60.747	0.01002	6.0047	4581800	4	1	616780	761630	527340	1095400	0	376530	0	614110	260390	290000	409470	0
Q0II94;E1BCE2	LOC530553;MGC152010	UDP-glucuronosyltransferase;UDP-glucuronosyltransferase	6	6	10	61.03	0	51.302	1096800000	11	2	82317000	102040000	118080000	71726000	151540000	65664000	128430000	84024000	110850000	97914000	120720000	90877000
E1BJU8	UGT2B17	UDP-glucuronosyltransferase	3	1	7.4	60.667	0	31.005	263180000	2	1	20468000	13330000	18796000	21594000	41979000	27212000	23990000	20115000	27599000	41351000	20361000	19512000
E1BAR9	UGT2B4	UDP-glucuronosyltransferase	4	1	10.8	60.633	0.0022026	6.3011	23138000	1	3	2831100	1895500	1462100	0	5426000	1276200	1422100	4419600	3457900	1584800	2028400	1009800
M0QW20		UDP-glucuronosyltransferase	4	1	12.9	43.195	0	323.31	3325400000	23	1	333170000	198100000	252970000	477020000	481010000	290440000	201090000	336670000	322040000	304310000	138570000	257250000
Q2KIH0;F1MFF6;M0QW22	LOC100296421;UGT2B10	UDP-glucuronosyltransferase;UDP-glucuronosyltransferase;Uncharacterized protein	1	1	2.6	60.536	0.0024272	6.6264	186310000	1	3	15555000	12037000	12618000	15126000	15099000	40238000	16289000	15092000	20027000	16671000	16713000	11970000
E1B8Z0	BRPF3	Uncharacterized protein	1	1	0.8	132.93	1	-2	214140000	2	1	16913000	23116000	20649000	18121000	18454000	22631000	18428000	20854000	18093000	18236000	15048000	31748000
F1ML89	CPS1	Uncharacterized protein	1	1	1.8	62.648	0.006135	6.0611	197890000	1	1	24055000	17590000	16587000	17182000	19129000	22464000	16016000	16548000	20924000	15860000	12921000	20712000
G3MYH2	CYP2A13	Uncharacterized protein	1	1	5.8	39.65	0	44.14	69474000	1	1	6970300	6779000	6920000	6895300	7959800	6991400	5544100	5852000	4867000	5534000	5938000	7584400
F1MDJ6	DMGDH	Uncharacterized protein	4	4	3.5	166.91	0	77.95	242070000	16	1	22049000	22894000	22742000	25597000	25137000	22757000	19439000	23397000	18993000	21736000	19722000	20439000
F1MNA6	FTCD	Uncharacterized protein	7	7	10.7	97.269	0	47.519	629160000	11	1	56018000	60750000	87692000	61847000	43997000	47232000	38603000	65720000	75585000	55009000	57816000	51265000
F1MNT6	GBA3	Uncharacterized protein	50	50	39.7	164.74	0	323.31	47165000000	336	2	4118700000	4332500000	4154800000	3610900000	3534200000	4659700000	4199400000	4556300000	4659200000	3982200000	3765800000	4266300000
E1BEG2	HNRNPA3	Uncharacterized protein	5	5	13.9	60.004	0	62.568	1384700000	12	1	166510000	58023000	121990000	79189000	108460000	222140000	172010000	162560000	194860000	82411000	93235000	35287000
G3N3E7;G3MYA4;G3N0X4	LOC100848668	Uncharacterized protein;Uncharacterized protein;Uncharacterized protein	2	2	5	54.355	0	13.775	100480000	3	1	9352000	21836000	7327000	5405300	10533000	14711000	4685900	11066000	5234400	7982400	2996400	9375200
G3MZY1;F1MP67	LOC522146	Uncharacterized protein;Uncharacterized protein	2	1	6.2	44.795	0	11.161	59004000	1	2	0	0	0	6006900	15975000	27194000	0	6058700	0	5999100	4884900	0
F1MQ37	MYH9	Uncharacterized protein	8	3	6.2	227.1	0	86.618	710320000	15	1	71345000	71028000	65521000	78880000	61183000	134590000	47141000	62895000	46791000	48843000	32353000	71508000
F1MDC1	RRBP1	Uncharacterized protein	15	3	37.2	41.702	0	323.31	9232500000	38	1	615640000	670660000	864910000	804830000	722220000	785460000	864230000	667320000	1189100000	649440000	921900000	778830000
E1BDC7	SYNPO2L	Uncharacterized protein	1	1	4.1	30.75	0.002193	6.2928	51528000	2	3	6171000	3341600	10650000	4603200	3147600	5205900	4007000	2914600	5548300	597480	2935400	4385000
F1MZP8		Uncharacterized protein	4	4	9.6	50.443	0	83.777	758730000	16	1	38603000	52613000	64915000	40464000	62826000	85915000	53641000	73265000	122990000	99160000	91347000	72289000
Q0V899;F1N7H2;Q3MHK8	LOC781439;METTL7A	Uncharacterized protein METTL7A (Fragment);Uncharacterized protein;Methyltransferase like 7A	1	1	5.1	20.346	0.0025253	6.8471	113480000	2	3	12495000	11036000	11198000	8882300	13080000	9916700	12070000	10208000	10367000	8498700	6482300	6648100
F1N678;A7MBD7	AKR1B10	Uncharacterized protein;AKR1B10 protein	1	1	2.6	35.549	0	14.918	77573000	12	2	15399000	15620000	5267200	7845600	0	5928100	0	10185000	3357800	2980600	4752400	13430000
F1MZC0;A6QPX6;A6QPH7	AKR7A2	Uncharacterized protein;AKR7A2 protein (Fragment);AKR7A2 protein	3	3	14.3	30.045	0	39.723	354110000	10	4	20095000	64588000	38788000	43771000	19654000	22118000	16053000	43002000	21086000	30961000	43804000	31524000
M0QW21;Q2TBN0	AKR1C3	Uncharacterized protein;Aldo-keto reductase family 1, member C3 (3-alpha hydroxysteroid dehydrogenase, type II)	9	5	40.9	36.801	0	59.652	2348400000	11	2	472600000	202570000	605790000	217270000	154870000	102550000	193890000	117000000	107420000	90648000	163330000	127770000
F1MND1;Q2KJ93;B6VAP7	CDC42	Uncharacterized protein;Cell division control protein 42 homolog;CDC42 protein	1	1	5.3	20.813	0.0022523	6.3837	19069000	1	3	2055300	2426400	2150800	1839100	1676600	2139300	1877700	2158800	1538700	1786300	0	0
E1BJ08;E1BKU3;Q0VCE1	GSTO1;LOC785216	Uncharacterized protein;Uncharacterized protein;Glutathione S-transferase omega 1	2	2	11.2	27.399	0	12.589	480710000	5	3	51538000	26018000	54857000	49072000	52428000	46113000	50561000	33690000	54911000	40413000	43138000	38415000
F6Q751;A5PKM0;E1BH17;Q9N0V4	GSTM1;GSTM2	Uncharacterized protein;GSTM2 protein (Fragment);Glutathione S-transferase;Glutathione S-transferase Mu 1	7	6	33	25.656	0	323.31	1617500000	21	6	88681000	175310000	160820000	65865000	142870000	49250000	194180000	128920000	112360000	204460000	255570000	270170000
F1MLF8;B8YB76;Q2KIH3	HGD	Uncharacterized protein;Homogentisate 1,2-dioxygenase;HGD protein (Fragment)	8	8	21.7	49.842	0	117.47	3587600000	30	3	248650000	355290000	328630000	207430000	370990000	278150000	460610000	310610000	338820000	325100000	261420000	286960000
E1BQ33;Q0II75	KHK	Uncharacterized protein;Ketohexokinase (Fructokinase)	1	1	3.5	37.766	0	7.133	234400000	4	2	21683000	19143000	19946000	20477000	14453000	19074000	29420000	20795000	22245000	25291000	28141000	19090000
E1BEK0;V6F9B5	LOC511161	Uncharacterized protein;Nicotinamide N-methyltransferase-like	3	3	13.4	29.921	0	307.47	926030000	17	2	123980000	71448000	58343000	73085000	208170000	59373000	91111000	40304000	103200000	63301000	42382000	27057000
F6QNC4;A4FV90	PCCA	Uncharacterized protein;PCCA protein	2	2	3.2	81.476	0	12.768	340370000	1	2	29685000	26001000	28599000	33545000	28971000	54244000	26667000	34042000	28227000	29807000	34484000	28580000
F6QBK4;Q3ZC57;F1MWY9	ECI2;PECI	Uncharacterized protein;Peroxisomal D3,D2-enoyl-CoA isomerase;Uncharacterized protein	2	2	18.7	21.481	0	315.46	438970000	4	3	35069000	93665000	35353000	33176000	58887000	9280000	12988000	0	77499000	62369000	27039000	32285000
F1MT58;Q8HZ63	LOC785762;PGFSL1	Uncharacterized protein;Prostaglandin F synthase-like1 protein	6	2	25.1	37.027	0	22.28	193240000	2	2	26548000	16920000	15173000	20391000	0	0	23462000	13952000	0	24809000	23011000	52499000
F6R9F1;Q2KJJ2;Q01361;G1K127	CYP2D14;MGC127055	Uncharacterized protein;Uncharacterized protein MGC127055;Cytochrome P450 2D14;Cytochrome P450 2D14	3	3	8.9	55.414	0	19.699	786320000	2	4	177580000	0	101540000	0	46812000	40213000	0	39713000	122260000	38697000	62684000	0
E1BD93	UROC1	Urocanate hydratase 1	2	2	3.6	82.597	0	15.564	326370000	2	1	34207000	29524000	36207000	29859000	27197000	30388000	32876000	29448000	24863000	33737000	28927000	22223000
Q07130	UGP2	UTP--glucose-1-phosphate uridylyltransferase	11	11	26.2	56.903	0	323.31	3167200000	42	1	366160000	362660000	234970000	291580000	343460000	312750000	336530000	223300000	277260000	275760000	225320000	172450000
Q29RK4	RAD23B	UV excision repair protein RAD23 homolog B	1	1	4.7	43.117	0	13.966	44801000	3	1	8547300	4631300	0	0	6271600	2427900	7789500	2238900	3945400	5134700	0	4868600
P48818	ACADVL	Very long-chain specific acyl-CoA dehydrogenase, mitochondrial	2	2	3.8	70.648	0	31.046	30159000	4	1	7144200	2589200	2196600	3119400	3344000	3750700	0	3072800	1707000	2098100	2389200	2798600
P48616	VIM	Vimentin	13	11	28.3	53.727	0	323.31	2016700000	34	8	173640000	166790000	221840000	163730000	195060000	179640000	183410000	223210000	126170000	94023000	161260000	462050000
P45879;F1MIN1	VDAC1	Voltage-dependent anion-selective channel protein 1;Voltage-dependent anion-selective channel protein 1	2	2	7.4	30.74	0	18.201	152290000	2	2	14700000	11437000	14948000	11671000	17568000	16301000	12000000	15407000	18769000	11300000	12671000	16106000
O97764	CRYZ	Zeta-crystallin	3	3	11.2	35.382	0	18.512	449150000	8	1	33927000	32631000	48056000	33820000	47454000	43011000	51132000	45268000	46115000	34902000	50798000	20978000
A7E3P5;Q32L99	PTGR2;ZADH1	Zinc binding alcohol dehydrogenase, domain containing 1;Prostaglandin reductase 2	1	1	4.7	32.09	0.002331	6.5048	40345000	1	2	3522300	2996800	3567400	3812700	4921100	4147200	2855100	2864800	4797400	3558800	3186200	3240600

## Sheet: Table S3
Table S3 – Differentially abundant (p < 0.05) hepatic proteins among low and high feed efficiency Nellore cattle.
UniProt ID	Gene	Protein name	UP	MW (kDa)	SC (%)	FC	p-value	Biological pathways
Q3SZJ4	PTGR1	Prostaglandin reductase 1	3	35.71	9.4	0.5	6.00X10-03	Arachidonic acid metabolism
Q9BGI3	PRDX2	Peroxiredoxin-2	2	21.95	14.6	1.32	4.00X10-03	Response to oxidative stress
A7YY67	ALDH1L1	10-formyltetrahydrofolate dehydrogenase	24	98.74	37.4	0.33	4.30X10-02	Response to oxidative stress
P48644	ALDH1A1	Retinal dehydrogenase 1	16	54.81	37.3	0.37	4.30X10-02	Retinol metabolism
Q2KII0	ADH6	Alcohol dehydrogenase 6 (Class V)	4	39.85	17.1	0.46	4.50X10-02	Retinol metabolism; Drug and xenobiotic metabolism - Cytochrome P450
Q8HYJ9	FMO3	Dimethylaniline monooxygenase [N-oxide-forming] 3	4	60.09	8.8	0.32	2.80X10-02	Drug metabolism - Cytochrome P450
G3MYH2	LOC540707	Uncharacterized protein	4	50.44	9.6	0.58	4.20X10-02	Drug and xenobiotic metabolism - Cytochrome P450
A5PKM0; Q9N0V4	GSTM1; GSTM2	Glutathione S-transferase Mu 1; GSTM2 protein (Fragment)	6	25.66	33	0.85	4.50X10-02	Drug and xenobiotic metabolism - Cytochrome P450
P00171	CYB5A	Cytochrome b5	5	15.33	45.5	0.36	4.00X10-03	Drug metabolism - Cytochrome P450; Vitamin metabolism
P50227	SULT1A1	Sulfotransferase 1A1	5	33.99	21.4	0.33	8.00X10-03	Drug metabolism - Cytochrome P450; Lipid metabolism
Q3ZBF6	ACADS	Short-chain specific acyl-CoA dehydrogenase, mitochondrial	5	44.55	15.5	0.36	5.00X10-03	Lipid metabolism
A4FUZ6	HSDL2	Hydroxysteroid dehydrogenase-like protein 2	1	45.23	3.1	1.72	3.80X10-02	Lipid metabolism
E1BQ33	KHK	Ketohexokinase	1	37.77	3.5	0.33	3.00X10-02	Carbohydrate metabolism
Q32LG3	MDH2	Malate dehydrogenase, mitochondrial	9	35.67	36.4	0.31	3.10X10-02	Carbohydrate metabolism
Q5E956	TPI1	Triosephosphate isomerase	9	26.69	49.4	0.28	2.70X10-02	Glycolysis-Gluconeogenesis
Q3T0S5	ALDOB	Fructose-bisphosphate aldolase B	11	39.54	30.2	0.27	4.90X10-02	Glycolysis-Gluconeogenesis
A5PKH3	FAH	Fumarylacetoacetase	5	46.12	12.6	0.71	2.40X10-02	Amino acid metabolism
P55859	PNP	Purine nucleoside phosphorylase	4	32.07	23.5	0.69	3.00X10-03	Nucleoside metabolism
Q3T087	RPL11	60S ribosomal protein L11	1	20.25	7.9	0.58	1.10X10-02	Translation; Protein localization
P19120	HSPA8	Heat shock cognate 71 kDa protein	3	71.24	7.4	0.35	3.00X10-03	Protein folding; Antigen processing and presentation
P80311	PPIB	Peptidyl-prolyl cis-trans isomerase B	4	23.74	19.9	0.45	1.20X10-02	Protein folding; System development
F1MM82	SLC39A10	Solute carrier family 39 member 10	1	94.31	2.2	0.44	6.00X10-03	Zinc ion homeostasis; Immune system
P02722; Q8SQH5; P32007	SLC25A4; SLC25A5; SLC25A6	ADP/ATP translocase 1; ADP/ATP translocase 2; ADP/ATP translocase 3	4	32.97	17.1	0.6	4.50X10-02	Transmembrane transport; Apoptotic mitochondrial changes
Q27975	HSPA1A	Heat shock 70 kDa protein 1A	4	70.26	12.2	-0.42	1.00x10-03	Protein processing; Antigen processing and presentation
P52193	CALR	Calreticulin	8	48.04	24.9	-0.27	2.30x10-02	Protein processing; Antigen processing and presentation
Q5E9F1	BCAP31	B-cell receptor-associated protein 31	1	27.9	5.7	-0.9	5.00x10-03	Protein processing; Apoptosis
P81623	ERP29	Endoplasmic reticulum resident protein 29	3	28.81	20.2	-0.49	4.50x10-02	Protein processing; Protein transport
P49951	CLTC	Clathrin heavy chain 1	1	189.94	1	-0.34	1.70x10-02	Protein transport; Endocytosis
Q3SZK8	SLC9A3R1	Na(+)/H(+) exchange regulatory cofactor NHE-RF1	2	39.6	9.2	-0.69	2.00x10-03	Protein localization; Regulation of apoptosis
Q0P5K3	UBE2N	Ubiquitin-conjugating enzyme E2 N	1	17.14	7.2	-0.77	4.60x10-02	Protein ubiquitination; Positive regulation of DNA repair
E1BEG2	HNRNPA3	Heterogeneous nuclear ribonucleoprotein A3	1	39.65	5.8	-0.28	1.30x10-02	RNA processing; mRNA splicing
F1MDC1	(RRBP1)	Uncharacterized protein	4	166.91	3.5	-0.19	8.00x10-03	Translation; Protein transport
Q3B7M5	LASP1	LIM and SH3 domain protein 1	2	29.68	9.6	-0.38	2.50x10-02	Cytoskeletal activities
E1BF59	PLEC	Plectin	2	527.52	0.6	-0.38	4.90x10-02	Cytoskeleton integrity; Hemidesmosome assembly
F1MQ37	MYH9	Myosin heavy chain 9	3	227.1	6.2	-0.63	2.20x10-02	Cytoskeleton reorganization; T cell polarity
Q5I597	BHMT	Betaine--homocysteine S-methyltransferase 1	5	44.88	17.4	-0.96	1.20x10-02	Amino acid metabolism
Q5E9P9	SHMT1	Serine hydroxymethyltransferase, cytosolic	11	52.98	26.7	-0.23	2.10x10-02	Amino acid metabolism
Q2HJ73	HIBCH	3-hydroxyisobutyryl-CoA hydrolase, mitochondrial	2	43.35	6.2	-0.27	4.30x10-02	Amino acid and lipid metabolism
Q0IIL6	HSD17B4	Hydroxysteroid (17-beta) dehydrogenase 4	9	79.77	18.5	-0.51	3.60x10-02	Lipid metabolism
Q17QC0	PGRMC1	Membrane-associated progesterone receptor component 1	4	21.62	17	-0.67	4.80x10-02	Progesterone and lipid binding; Cholesterol synthesis regulation
Q2KIE6	HMGCS2	Hydroxymethylglutaryl-CoA synthase, mitochondrial	9	56.89	19.3	-0.4	1.40x10-02	Ketone body metabolism
Q3SZB7	FBP1	Fructose-1,6-bisphosphatase 1	5	36.73	21.9	-0.38	3.40x10-02	Glycolysis-Gluconeogenesis
UniProt ID: protein identification on Uniprot database; UP: number of unique peptides; MW (kDa): molecular weight; SC (%): protein sequence coverage; FC (log2): log2 of fold change of the ratio between mean LFQintensity of low and high feed efficiency groups (LFE / HFE); p-value: t-test significance.

## Sheet: Table S4
Table S4. Enriched terms for molecular function of differentially abundant liver proteins among Nellore cattle classified to feed efficiency.
GO ID	Description	NP	p-adjust	Genes
GO:0019899	enzyme binding	8	3.00X10-12	HSPA8; UBE2N; PPIB; CYB5A; TPI1; CLTC; SLC9A3R1; HSPA1A
GO:0003824	catalytic activity	27	9.70X10-5	SULT1A1; ADH6; PNP; PTGR1; ALDH1A1; ALDH1L1; MDH2; TPI1; HSPA1A; KHK; PPIB; ERP29; BHMT; HMGCS2; SHMT1; ALDOB; HIBCH; LOC540707; HSPA8; PRDX2; GSTM1; FBP1; ACADS; HSD17B4; FMO3; MYH9; FAH
GO:0016491	oxidoreductase activity	10	2.90X10-4	FMO3; PRDX2; ALDH1A1; ALDH1L1; MDH2; LOC540707; HSD17B4; ACADS; ADH6; PTGR1
GO:0005515	protein binding	15	2.50X10-3	BCAP31; PLEC; HSPA8; UBE2N; PPIB; LASP1; CYB5A; FBP1; TPI1; CALR; CLTC; SLC9A3R1; HSPA1A; MYH9; HSD17B4
GO ID: identification of Gene Ontology term; NP: number of proteins contained within the term; p-ajust: corrected p-value by Bonferroni method; Genes: gene symbol corresponding to differentially abundant proteins .
.

## Sheet: Table S5
Table S5. Enriched terms for cellular components of differentially abundant liver proteins among Nellore cattle classified to feed efficiency.
GO ID	Description	NP	p-ajust	Genes
GO:0031982	vesicle	19	8.80X10-34	PLEC; RPL11; UBE2N; PPIB; LASP1; ERP29; CYB5A; ALDH1A1; BHMT; MYH9; FBP1; TPI1; CLTC; SLC9A3R1; PGRMC1; HSPA8; KHK; FAH; PRDX2
GO:0005737	cytoplasm	36	3.50X10-32	ALDOB; SLC25A4; PNP; PTGR1; BCAP31; RPL11; UBE2N; PGRMC1; LASP1; ALDH1A1; ALDH1L1; MDH2; TPI1; CALR; HNRNPA3; HSPA1A; KHK; PLEC; RRBP1; PPIB; ERP29; CYB5A; BHMT; HMGCS2; SHMT1; CLTC; ACADS; HIBCH; SLC9A3R1; HSDL2; HSPA8; PRDX2; FBP1; HSD17B4; FMO3; MYH9
GO:0044421	extracellular region part	18	3.00X10-24	PLEC; RPL11; UBE2N; PPIB; LASP1; ERP29; CYB5A; ALDH1A1; BHMT; MYH9; FBP1; TPI1; SLC9A3R1; PGRMC1; HSPA8; KHK; FAH; PRDX2
GO:0044444	cytoplasmic part	28	1.90X10-22	ALDOB; SLC25A4; BCAP31; RPL11; LASP1; MDH2; TPI1; CALR; PGRMC1; HSPA1A; PLEC; RRBP1; PPIB; ERP29; CYB5A; BHMT; HMGCS2; SHMT1; CLTC; ACADS; HIBCH; SLC9A3R1; HSDL2; HSPA8; FBP1; HSD17B4; FMO3; MYH9
GO:0043227	membrane-bounded organelle	31	8.80X10-18	SLC25A4; BCAP31; RPL11; UBE2N; LASP1; ALDH1A1; MDH2; TPI1; CALR; PGRMC1; KHK; PLEC; RRBP1; PPIB; ERP29; CYB5A; BHMT; HNRNPA3; HMGCS2; CLTC; ACADS; HIBCH; SLC9A3R1; HSDL2; HSPA8; PRDX2; FBP1; HSD17B4; FMO3; MYH9; FAH
GO:0044422	organelle part	22	7.00X10-15	ACADS; SLC25A4; BCAP31; RPL11; UBE2N; MDH2; CALR; PGRMC1; HSPA1A; RRBP1; PPIB; ERP29; CYB5A; HNRNPA3; HMGCS2; CLTC; ALDOB; SLC9A3R1; HSPA8; HSD17B4; FMO3; MYH9
GO:0043229	intracellular organelle	28	1.60X10-10	ALDOB; SLC25A4; PNP; BCAP31; RPL11; UBE2N; LASP1; MDH2; TPI1; CALR; PGRMC1; HSPA1A; PLEC; RRBP1; PPIB; ERP29; CYB5A; HNRNPA3; HMGCS2; CLTC; ACADS; HIBCH; SLC9A3R1; HSDL2; HSPA8; HSD17B4; FMO3; MYH9
GO:0043231	intracellular membrane-bounded organelle	23	4.40X10-9	SLC25A4; BCAP31; RPL11; UBE2N; MDH2; TPI1; CALR; HNRNPA3; PGRMC1; RRBP1; PPIB; ERP29; CYB5A; HMGCS2; CLTC; ACADS; HIBCH; SLC9A3R1; HSDL2; FMO3; HSD17B4; HSPA8; MYH9
GO:0043228	non-membrane-bounded organelle	12	1.00X10-3	PLEC; HSPA8; RRBP1; UBE2N; LASP1; ALDOB; SLC9A3R1; PGRMC1; PNP; HSPA1A; MYH9; RPL11
GO:0043226	organelle	34	3.60X10-17	ALDOB; SLC25A4; PNP; BCAP31; RPL11; UBE2N; PGRMC1; LASP1; ALDH1A1; MDH2; TPI1; CALR; HNRNPA3; HSPA1A; KHK; PLEC; RRBP1; PPIB; ERP29; CYB5A; BHMT; HMGCS2; CLTC; ACADS; HIBCH; SLC9A3R1; HSDL2; HSPA8; PRDX2; FBP1; HSD17B4; FMO3; MYH9; FAH
GO:0070013	intracellular organelle lumen	10	5.40X10-14	RPL11; UBE2N; PPIB; ERP29; MDH2; HNRNPA3; ACADS; PGRMC1; CALR; HSPA8
GO:0031090	organelle membrane	9	2.70X10-7	BCAP31; RRBP1; SLC25A4; CYB5A; HMGCS2; CLTC; PGRMC1; FMO3; HSD17B4
GO:0031981	nuclear lumen	5	1.50X10-5	PGRMC1; HSPA8; HNRNPA3; RPL11; UBE2N
GO:0044428	nuclear part	6	4.70X10-5	RPL11; UBE2N; HNRNPA3; PGRMC1; HSPA8; MYH9
GO:0005829	cytosol	8	1.40X10-10	HSPA8; RPL11; BHMT; MYH9; FBP1; SHMT1; HSPA1A; TPI1
GO:0005739	mitochondrion	10	3.80X10-10	HSDL2; BCAP31; SLC25A4; CYB5A; MDH2; HMGCS2; CLTC; ACADS; HIBCH; HSD17B4
GO:0005783	endoplasmic reticulum	8	6.20X10-9	BCAP31; RRBP1; PPIB; ERP29; CYB5A; CALR; PGRMC1; FMO3
GO:0005789	endoplasmic reticulum membrane	5	9.90X10-6	FMO3; BCAP31; CYB5A; RRBP1; PGRMC1
GO:0044459	plasma membrane part	10	1.70X10-7	BCAP31; PLEC; HSPA8; SLC39A10; PPIB; LASP1; CLTC; SLC9A3R1; HSPA1A; MYH9
GO:0030054	cell junction	6	4.10X10-7	PLEC; HSPA1A; PPIB; LASP1; HSPA8; MYH9
GO:0012505	endomembrane system	7	5.60X10-6	BCAP31; RRBP1; CYB5A; CLTC; SLC9A3R1; PGRMC1; FMO3
GO:0005856	cytoskeleton	7	8.90X10-4	PLEC; LASP1; ALDOB; SLC9A3R1; PNP; HSPA1A; MYH9
GO ID: identification of Gene Ontology term; NP: number of proteins contained within the term; p-adjust: corrected p-value by Bonferroni method; Genes: gene symbol corresponding to differentially abundant proteins . The underlined terms correspond to those classified as redundant by semantic similarity. identified by the REVIGO program.

## Sheet: Table S6
Table S6. Enriched terms for biological processes of differentially abundant liver proteins among Nellore cattle classified to feed efficiency.
GO ID	Description	NP	p-adjust	Genes
GO:0065008	regulation of biological quality	13	1.50X10-13	BCAP31; HSPA8; SLC39A10; PPIB; ALDH1A1; FBP1; CALR; HSD17B4; ACADS; SLC9A3R1; HSPA1A; MYH9; PRDX2
GO:0042180	cellular ketone metabolic process	12	9.40X10-12	ALDH1L1; MDH2; FBP1; TPI1; BHMT; ACADS; HIBCH; LOC540707; SHMT1; PTGR1; FAH; HSD17B4
GO:0044248	cellular catabolic process	12	7.20X10-11	ALDOB; UBE2N; ALDH1L1; MDH2; FBP1; TPI1; BHMT; ACADS; HIBCH; MYH9; FAH; HSD17B4
GO:0044265	cellular macromolecule catabolic process	5	7.00X10-3	FBP1; TPI1; UBE2N; ALDOB; MYH9
GO:0032787	monocarboxylic acid metabolic process	8	1.80X10-10	ALDH1L1; FBP1; TPI1; HSD17B4; ACADS; HIBCH; LOC540707; PTGR1
GO:0043436	oxoacid metabolic process	12	7.80X10-12	ALDH1L1; MDH2; FBP1; TPI1; BHMT; ACADS; HIBCH; LOC540707; SHMT1; PTGR1; FAH; HSD17B4
GO:0019752	carboxylic acid metabolic process	12	7.80X10-12	ALDH1L1; MDH2; FBP1; TPI1; BHMT; ACADS; HIBCH; LOC540707; SHMT1; PTGR1; FAH; HSD17B4
GO:0048519	negative regulation of biological process	7	3.00X10-9	HSPA8; SLC39A10; SLC25A4; ERP29; FBP1; SLC9A3R1; HSPA1A
GO:0048518	positive regulation of biological process	6	1.40X10-8	HSPA1A; SLC39A10; UBE2N; PPIB; ERP29; HSPA8
GO:0044237	cellular metabolic process	29	2.80X10-7	ALDOB; SLC25A4; SLC9A3R1; PNP; PTGR1; RPL11; UBE2N; ALDH1A1; ALDH1L1; MDH2; TPI1; CALR; HSPA1A; KHK; RRBP1; PPIB; ERP29; BHMT; HMGCS2; SHMT1; ACADS; HIBCH; LOC540707; PRDX2; FBP1; HSD17B4; HSPA8; MYH9; FAH
GO:0044093	positive regulation of molecular function	5	3.30X10-7	SLC9A3R1; BCAP31; ERP29; HSPA1A; UBE2N
GO:0008152	metabolic process	33	5.50X10-7	ALDOB; SLC25A4; LOC540707; SLC9A3R1; PNP; PTGR1; RPL11; UBE2N; ALDH1A1; ALDH1L1; MDH2; TPI1; CALR; HSPA1A; KHK; RRBP1; PPIB; ERP29; CYB5A; BHMT; HMGCS2; SHMT1; ACADS; HIBCH; ADH6; HSPA8; PRDX2; GSTM1; FBP1; HSD17B4; FMO3; MYH9; FAH
GO:0048731	system development	5	7.90X10-7	SLC9A3R1; MYH9; HSD17B4; RRBP1; PPIB
GO:0048856	anatomical structure development	5	1.30X10-5	SLC9A3R1; MYH9; HSD17B4; RRBP1; PPIB
GO:0007275	multicellular organism development	6	7.60X10-5	RRBP1; PPIB; TPI1; HSD17B4; SLC9A3R1; MYH9
GO:0034641	cellular nitrogen compound metabolic process	7	1.10X10-6	ALDH1L1; BHMT; SHMT1; HIBCH; PNP; TPI1; FAH
GO:0055114	oxidation-reduction process	8	3.00X10-6	FMO3; PRDX2; CYB5A; ALDH1A1; ALDH1L1; LOC540707; ADH6; PTGR1
GO:0032501	multicellular organismal process	8	3.30X10-6	BCAP31; RRBP1; PPIB; TPI1; HSD17B4; SLC9A3R1; HSPA1A; MYH9
GO:0033036	macromolecule localization	8	8.00X10-6	BCAP31; RPL11; RRBP1; ERP29; HNRNPA3; CLTC; SLC9A3R1; MYH9
GO:0006810	transport	11	4.40X10-2	BCAP31; SLC39A10; RRBP1; SLC25A4; LASP1; ERP29; HNRNPA3; CLTC; SLC9A3R1; MYH9; RPL11
GO:0044255	cellular lipid metabolic process	7	9.60X10-6	ALDH1A1; HMGCS2; HSD17B4; ACADS; HIBCH; LOC540707; PTGR1
GO:0006631	fatty acid metabolic process	5	6.20X10-6	LOC540707; PTGR1; HSD17B4; ACADS; HIBCH
GO:0009056	catabolic process	12	8.40X10-5	ALDOB; UBE2N; ALDH1L1; MDH2; FBP1; TPI1; BHMT; ACADS; HIBCH; MYH9; FAH; HSD17B4
GO:0008104	protein localization	7	1.10X10-4	BCAP31; RPL11; RRBP1; ERP29; CLTC; SLC9A3R1; MYH9
GO:0045184	establishment of protein localization	6	1.20X10-3	RPL11; RRBP1; ERP29; CLTC; SLC9A3R1; MYH9
GO:0015031	protein transport	5	1.50X10-2	ERP29; MYH9; CLTC; RRBP1; RPL11
GO:0044238	primary metabolic process	27	2.40X10-4	ALDOB; SLC25A4; SLC9A3R1; PNP; PTGR1; RPL11; UBE2N; ALDH1A1; MDH2; TPI1; CALR; HSPA1A; KHK; RRBP1; PPIB; ERP29; BHMT; HMGCS2; SHMT1; ACADS; HIBCH; LOC540707; FBP1; HSD17B4; HSPA8; MYH9; FAH
GO:0042592	homeostatic process	5	1.60X10-3	SLC9A3R1; BCAP31; SLC39A10; ACADS; PRDX2
GO:0032502	developmental process	6	1.80X10-3	RRBP1; PPIB; TPI1; HSD17B4; SLC9A3R1; MYH9
GO:0051641	cellular localization	6	2.30X10-3	BCAP31; RPL11; ERP29; CLTC; SLC9A3R1; MYH9
GO:0009966	regulation of signal transduction	6	2.40X10-3	SLC39A10; UBE2N; ERP29; FBP1; SLC9A3R1; HSPA1A
GO:0010646	regulation of cell communication	6	2.40X10-3	SLC39A10; UBE2N; ERP29; FBP1; SLC9A3R1; HSPA1A
GO:0046907	intracellular transport	5	1.30X10-2	BCAP31; ERP29; MYH9; CLTC; RPL11
GO:0046483	heterocycle metabolic process	5	1.90X10-2	SLC9A3R1; PNP; HSPA1A; ALDH1L1; HSPA8
GO:0055086	nucleobase-containing small molecule metabolic process	5	2.50X10-2	SLC9A3R1; PNP; TPI1; HSPA1A; HSPA8
GO:0006082	organic acid metabolic process	12	7.80X10-12	ALDH1L1; MDH2; FBP1; TPI1; BHMT; ACADS; HIBCH; LOC540707; SHMT1; PTGR1; FAH; HSD17B4
GO:0009987	cellular process	33	3.60X10-2	ALDOB; SLC25A4; LOC540707; PNP; PTGR1; BCAP31; SLC39A10; UBE2N; ALDH1A1; ALDH1L1; MDH2; TPI1; CALR; HSPA1A; KHK; PLEC; RRBP1; PPIB; ERP29; BHMT; HMGCS2; SHMT1; CLTC; ACADS; HIBCH; SLC9A3R1; RPL11; PRDX2; FBP1; HSD17B4; HSPA8; MYH9; FAH
GO:0044085	cellular component biogenesis	6	4.90X10-2	PLEC; RPL11; FBP1; SHMT1; SLC9A3R1; HSPA1A
GO:0016043	cellular component organization	9	1.80X10-3	PLEC; RPL11; UBE2N; SLC25A4; FBP1; SHMT1; SLC9A3R1; HSPA1A; MYH9
GO:0022607	cellular component assembly	6	3.60X10-2	PLEC; RPL11; FBP1; SHMT1; SLC9A3R1; HSPA1A
GO:0051179	localization	11	4.90X10-2	BCAP31; SLC39A10; RRBP1; SLC25A4; LASP1; ERP29; HNRNPA3; CLTC; SLC9A3R1; MYH9; RPL11
GO ID: identification of Gene Ontology term; NP: number of proteins contained within the term; p-adjust: corrected p-value by Bonferroni method; Genes: gene symbol corresponding to differentially abundant proteins . The underlined terms correspond to those classified as redundant by semantic similarity. identified by the REVIGO program.

## Sheet: Table S7
Table S7. Protein significance value and their respective p-values for feed efficiency traits of differentially abundant proteins among liver samples of Nellore cattle classified for feed efficiency inserted into co-expression modules not correlated with this phenotype.
Uniprot ID	Gene	Protein name	Module	PS-RIG	p-value PS-RIG	PS-RFI	p-value PS-RFI
E1BF59	PLEC	Plectin	Black	0.63	2.90x10-02	-0.67	1.67x10-02
P81623	ERP29	Endoplasmic reticulum resident protein 29	Green	0.61	3.59x10-02	-0.6	3.73x10-02
Q27975	HSPA1A	Heat shock 70 kDa protein 1A	Green	0.83	8.00x10-04	-0.83	9.01x10-02
Q0P5K3	UBE2N	Ubiquitin-conjugating enzyme E2 N	Green	0.59	4.28x10-02	-0.59	4.39x10-02
Q5I597	BHMT	Betaine--homocysteine S-methyltransferase 1	Yellow	0.76	3.89x10-03	-0.77	3.45x10-02
Q3SZB7	FBP1	Fructose-1.6-bisphosphatase 1	Yellow	0.67	1.72x10-02	-0.66	1.96x10-02
F1MQ37	MYH9	Myosin heavy chain 9	Yellow	0.65	2.12x10-02	-0.63	2.70x10-02
Uniprot ID: identification of protein in Uniprot database; PS-RIG: protein significance for residual intake and body weight gain; PS-RFI: protein significance for residual feed intake.

## Sheet: Table S8
Table S8. Protein significance, module membership and intramodular connectivity with respective p-values for proteins coexpressed in turquoise module.
Uniprot ID	Gene	PS-RIG	p-value PS-RIG	PS-RFI	p-value PS-RFI	MM	p-value MM	IK
Q3SZJ4	PTGR1	-0.73	6.75X10-3	0.71	9.75X10-3	0.89	1.13X10-4	1.92
F1MM82	SLC39A10	-0.71	9.06X10-3	0.66	1.85X10-2	0.85	4.52X10-4	1.64
P52556	BLVRB	-0.42	1.70X10-1	0.41	1.80X10-1	0.84	5.43X10-4	2.39
Q5E956	TPI1	-0.61	3.58X10-2	0.57	5.38X10-2	0.84	6.29X10-4	1.61
Q2KII0	ADH6	-0.6	3.96X10-2	0.58	4.87X10-2	0.84	6.41X10-4	2.04
A5PK65	DDT	-0.46	1.29X10-1	0.43	1.60X10-1	0.81	1.38X10-3	2.07
Q3ZBD3	PCBD1	-0.44	1.52X10-1	0.43	1.63X10-1	0.81	1.42X10-3	2.51
Q3ZBF6	ACADS	-0.77	3.58X10-3	0.77	3.11X10-3	0.8	1.84X10-3	1.71
A4FUD0	MTHFD1	-0.31	3.30X10-1	0.23	4.65X10-1	0.79	2.27X10-3	1.07
Q3T0S5	ALDOB	-0.65	2.22X10-2	0.61	3.66X10-2	0.77	3.30X10-3	1.57
A7YY67	ALDH1L1	-0.63	2.93X10-2	0.56	5.75X10-2	0.75	4.72X10-3	1.43
Q3T114	RIDA	-0.2	5.26X10-1	0.18	5.79X10-1	0.75	4.80X10-3	1.64
O97680	TXN	-0.51	8.71X10-2	0.5	1.01X10-1	0.74	5.66X10-3	1.21
Q0II75	KHK	-0.65	2.09X10-2	0.64	2.47X10-2	0.74	6.11X10-3	1.2
Q17QK4	EPHX2	-0.26	4.06X10-1	0.25	4.35X10-1	0.74	6.44X10-3	1.59
A6QR28	PSAT1	-0.61	3.47X10-2	0.6	4.03X10-2	0.71	9.23X10-3	1.54
Q5E9F7	CFL1	-0.32	3.14X10-1	0.31	3.34X10-1	0.71	9.68X10-3	1.85
A5PKH3	FAH	-0.62	3.09X10-2	0.6	3.72X10-2	0.71	1.00X10-2	1.19
Q9BGI3	PRDX2	-0.8	1.60X10-3	0.8	1.63X10-3	0.69	1.29X10-2	1.52
A7YY28	ABHD14B	-0.25	4.41X10-1	0.21	5.04X10-1	0.69	1.31X10-2	1.5
P00426	COX5A	-0.27	3.94X10-1	0.21	5.09X10-1	0.68	1.44X10-2	1.15
Q9BGI2	PRDX4	-0.29	3.56X10-1	0.25	4.32X10-1	0.68	1.59X10-2	1.25
Q3ZBT1	VCP	-0.26	4.24X10-1	0.25	4.35X10-1	0.67	1.69X10-2	1.24
Q8HYJ9	FMO3	-0.7	1.21X10-2	0.71	9.56X10-3	0.66	1.99X10-2	1.41
F1MFZ4	ADH4	-0.64	2.61X10-2	0.65	2.11X10-2	0.66	2.06X10-2	0.9
P79134	ANXA6	-0.46	1.36X10-1	0.41	1.83X10-1	0.65	2.23X10-2	0.85
P00171	CYB5A	-0.82	9.82X10-4	0.81	1.39X10-3	0.65	2.24X10-2	0.97
P80311	PPIB	-0.69	1.32X10-2	0.68	1.57X10-2	0.65	2.31X10-2	0.83
P07107	DBI	-0.42	1.77X10-1	0.39	2.15X10-1	0.65	2.34X10-2	0.7
Q08D92	ACADL	-0.28	3.81X10-1	0.3	3.43X10-1	0.64	2.48X10-2	1.19
Q3T149	HSPB1	-0.58	4.73X10-2	0.56	5.57X10-2	0.64	2.55X10-2	1.04
E1BFN6	DPYS	-0.2	5.36X10-1	0.16	6.17X10-1	0.63	2.70X10-2	0.91
O46629	HADHB	-0.44	1.56X10-1	0.39	2.06X10-1	0.63	2.73X10-2	1.16
P05307	P4HB	-0.39	2.10X10-1	0.39	2.12X10-1	0.62	3.30X10-2	1.02
Uniprot ID: identification of protein in Uniprot database; PS-RIG: protein significance for residual intake and body weight gain; PS-RFI: protein significance for residual feed intake; MM; module membership; IK: intramodular connectivity. The proteins highlighted in bold were differentially abundant among liver samples of Nellore cattle classified to feed efficiency.

## Sheet: Table S9
Table S9. Protein significance, module membership and intramodular connectivity with respective p-values for proteins coexpressed in red module.
Uniprot ID	Gene	PS-RIG	p-value PS-RIG	PS-RFI	p-value PS-RFI	MM	p-value MM	IK
A4IF97	MYL12B	-0.37	2.30X10-1	0.44	1.52X10-1	0.92	2.85X10-05	2.37
F1MX88	SLC25A13	-0.43	1.64X10-1	0.48	1.11X10-1	0.88	1.63X10-4	1.13
Q28034	PRKCSH	-0.28	3.72X10-1	0.35	2.60X10-1	0.88	1.67X10-4	2.23
F1MJQ1	RAB7A	-0.6	4.03X10-2	0.67	1.65X10-2	0.84	5.94X10-4	0.81
P19120	HSPA8	-0.77	3.61X10-3	0.79	2.11X10-3	0.82	1.08X10-3	0.73
A4FUZ6	HSDL2	-0.59	4.21X10-2	0.62	3.00X10-2	0.82	1.08X10-3	0.7
A7E3W4	TKT	-0.54	6.82X10-2	0.55	6.56X10-2	0.81	1.48X10-3	0.74
P12234-2	SLC25A3	-0.15	6.34X10-1	0.23	4.78X10-1	0.8	1.94X10-3	1.75
P48034	AOX1	-0.45	1.42X10-1	0.48	1.16X10-1	0.71	1.03X10-2	0.34
Q32LG3	MDH2	-0.61	3.57X10-2	0.65	2.21X10-2	0.7	1.09X10-2	0.38
P48644	ALDH1A1	-0.67	1.71X10-2	0.7	1.13X10-2	0.68	1.46X10-2	0.31
A1A4M0	TIMM13	-0.37	2.38X10-1	0.43	1.65X10-1	0.67	1.67X10-2	0.39
F1MZP8	ENSBTAG00000034189	-0.3	3.43X10-1	0.3	3.39X10-1	0.66	2.07X10-2	0.58
Q5EA61	CKB	-0.07	8.21X10-1	0.11	7.26X10-1	0.64	2.40X10-2	0.43
Q17R18	ADK	-0.54	7.16X10-2	0.52	8.10X10-2	0.64	2.64X10-2	0.41
Q9TTJ5	RGN	-0.54	7.07X10-2	0.57	5.20X10-2	0.61	3.46X10-2	0.31
A5D9H5	HNRNPD	-0.19	5.48X10-1	0.23	4.62X10-1	0.61	3.60X10-2	0.34
P55859	PNP	-0.76	3.79X10-3	0.76	3.84X10-3	0.58	4.73X10-2	0.43
Q3SZD7	CBR1	-0.28	3.73X10-1	0.34	2.87X10-1	0.57	5.44X10-2	0.23
Q95M40	TXNDC17	-0.26	4.08X10-1	0.29	3.64X10-1	0.57	5.48X10-2	0.19
Q2TBQ3	GAMT	0	9.99X10-1	0.1	7.65X10-1	0.46	1.36X10-1	0.22
Q29437	AOC3	-0.6	4.08X10-2	0.63	2.78X10-2	0.37	2.40X10-1	0.17
E1BAJ4	STBD1	-0.39	2.08X10-1	0.35	2.66X10-1	0.32	3.13X10-1	0.32
Q2KJ32	SELENBP1	0.1	7.68X10-1	-0.05	8.84X10-1	0.3	3.35X10-1	0.07
Q3ZBV8	TARS	-0.25	4.29X10-1	0.23	4.79X10-1	0.23	4.64X10-1	0.1
Uniprot ID: identification of protein in Uniprot database; PS-RIG: protein significance for residual intake and body weight gain; PS-RFI: protein significance for residual feed intake; MM; module membership; IK: intramodular connectivity. The proteins highlighted in bold were differentially abundant among liver samples of Nellore cattle classified to feed efficiency.

## Sheet: Table S10
Table S10. Protein significance. module membership and intramodular connectivity with respective p-values for proteins coexpressed in brown module.
Uniprot ID	Gene	PS-RIG	p-value PS-RIG	PS-RFI	p-value PS-RFI	MM	p-value MM	IK
Q95M18	HSP90B1	0.45	1.44X10-1	-0.41	1.91X10-1	0.96	4.82X10-07	4.14
Q5E9B1	LDHB	0.46	1.32X10-1	-0.44	1.48X10-1	0.89	8.95X10-05	2.96
Q2KIE6	HMGCS2	0.62	3.21X10-2	-0.58	4.92X10-2	0.88	1.51X10-4	2.36
Q2HJ73	HIBCH	0.61	3.66X10-2	-0.59	4.42X10-2	0.88	1.84X10-4	2.83
P68250-2	YWHAB	0.42	1.73X10-1	-0.43	1.59X10-1	0.86	3.24X10-4	2.71
A5PJE0	GSTA5	0.53	7.92X10-2	-0.51	9.25X10-2	0.86	3.33X10-4	2.66
Q3SZK8	SLC9A3R1	0.79	2.12X10-3	-0.77	3.64X10-3	0.85	3.96X10-4	2.83
Q0IIL6	HSD17B4	0.62	3.24X10-2	-0.62	3.14X10-2	0.85	4.00X10-4	2.52
Q58DW5	RPL5	0.49	1.09X10-1	-0.43	1.62X10-1	0.85	4.49X10-4	2.58
Q32KM0	ASGR1	0.59	4.44X10-2	-0.59	4.34X10-2	0.84	6.27X10-4	2.33
Q17QC0	PGRMC1	0.56	6.02X10-2	-0.51	9.01X10-2	0.83	8.46X10-4	2.04
P05786	KRT8	0.11	7.32X10-1	-0.09	7.81X10-1	0.82	1.20X10-3	2.53
A6QQ11	PGM2	0.24	4.57X10-1	-0.24	4.46X10-1	0.79	2.35X10-3	1.7
Q28035	GSTA1	0.44	1.48X10-1	-0.43	1.66X10-1	0.78	2.85X10-3	1.99
E1BEG2	HNRNPA3	0.66	1.87X10-2	-0.64	2.42X10-2	0.77	3.62X10-3	2.09
P68103	EEF1A1	0.32	3.04X10-1	-0.27	3.98X10-1	0.76	3.75X10-3	1.67
F1MB84	GRHPR	0.54	6.84X10-2	-0.54	6.91X10-2	0.76	4.29X10-3	1.22
A2VDL6	ATP1A2	0.45	1.39X10-1	-0.44	1.56X10-1	0.75	5.31X10-3	1.31
F1MDC1	RRBP1	0.72	7.68X10-3	-0.66	1.90X10-2	0.73	6.74X10-3	1.42
P52193	CALR	0.67	1.69X10-2	-0.62	3.12X10-2	0.73	7.38X10-3	1.13
F6S1Q0	KRT18	-0.05	8.86X10-1	0.05	8.83X10-1	0.71	9.39X10-3	1.86
A7Z035	CLINT1	0.46	1.30X10-1	-0.39	2.08X10-1	0.71	1.02X10-2	1.52
Q0V8D0	RDH16	0.23	4.77X10-1	-0.18	5.73X10-1	0.69	1.24X10-2	1.25
Q8SPU8	DHRS4	0.48	1.14X10-1	-0.45	1.38X10-1	0.69	1.27X10-2	1.09
P49951	CLTC	0.65	2.08X10-2	-0.66	1.85X10-2	0.69	1.28X10-2	1.23
Q0V8K9	SLC29A1	0.16	6.30X10-1	-0.17	6.02X10-1	0.65	2.15X10-2	0.9
Q3T0V2	ACY1	0.14	6.74X10-1	-0.11	7.43X10-1	0.65	2.26X10-2	0.72
P38657	PDIA3	0.59	4.32X10-2	-0.54	7.01X10-2	0.64	2.46X10-2	1.04
Q3B7M5	LASP1	0.63	2.96X10-2	-0.59	4.25X10-2	0.64	2.61X10-2	0.69
P00727-3	LAP3	0.3	3.50X10-1	-0.26	4.14X10-1	0.62	3.03X10-2	0.71
A6QPL2	FNDC4	-0.04	8.96X10-1	0.03	9.17X10-1	0.62	3.31X10-2	1.06
A7MBE6	ACSM2A	0.14	6.68X10-1	-0.09	7.69X10-1	0.6	3.85X10-2	0.86
Uniprot ID: identification of protein in Uniprot database; PS-RIG: protein significance for residual intake and body weight gain; PS-RFI: protein significance for residual feed intake; MM; module membership; IK: intramodular connectivity. The proteins highlighted in bold were differentially abundant among liver samples of Nellore cattle classified to feed efficiency.
